# Supplementary material for: Episcleral eye plaque dosimetry comparison for the Eye Physics EP917 using Plaque Simulator and Monte Carlo simulation
Source: J Appl Clin Med Phys. 2015 Nov 8;16(6):226–39. doi: 10.1120/jacmp.v16i6.5659 (PMC5691011; doi:10.1120/jacmp.v16i6.5659)
Supplement: Supplementary file 4 — Supplementary Material [file ACM2-16-226-s004.xlsx]

## Sheet: Seed Centers
	Seed Length	0.3		Glue Thickness	1e-05
	Offset Angle	0.11576		Offset	0.04
	Seed End Radius	1.29868
	Seed Center Radius	1.28999
	Inclination	Azimuth		Radius	Offset	Radians			Center of seeds					PS spherical coorinates				Cartesian Coordinates
seed	Alpha	Bete	Tilt	(cm)	(cm)	Alpha	beta	tilt	x	y	z		Seed No.	Alpha °	Beta °	Tilt °	Radius (cm)	x	y	z
1	8.7	0	0	1.25	0.03999	0.151844	0	0	0	0.195125	1.27515		1	8.7	0	0	1.25	0	0.195125	1.27515
2	35.2	0	0	1.25	0.03999	0.614356	0	0	0	0.743592	1.05411		2	35.2	0	0	1.25	0	0.743592	1.05411
3	18.4	180	0	1.25	0.03999	0.321141	3.14159	0	0	-0.407184	1.22404		3	18.4	180	0	1.25	0	-0.407184	1.22404
4	38.2	22.3	14	1.25	0.03999	0.666716	0.389208	0.244346	0.302708	0.738077	1.01375		4	38.2	22.3	14	1.25	0.302708	0.738077	1.01375
5	29.4	38.4	33	1.25	0.03999	0.513127	0.670206	0.575959	0.393349	0.496282	1.12386		5	29.4	38.4	33	1.25	0.393349	0.496282	1.12386
6	23.4	55	28	1.25	0.03999	0.408407	0.959931	0.488692	0.419665	0.293853	1.18389		6	23.4	55	28	1.25	0.419665	0.293853	1.18389
7	19.9	79.8	7	1.25	0.03999	0.347321	1.39277	0.122173	0.432147	0.0777555	1.21296		7	19.9	79.8	7	1.25	0.432147	0.0777555	1.21296
8	21.3	115.6	160	1.25	0.03999	0.371755	2.0176	2.79253	0.42259	-0.202471	1.20187		8	21.3	115.6	160	1.25	0.42259	-0.202471	1.20187
9	28.1	139	146	1.25	0.03999	0.490438	2.42601	2.54818	0.398622	-0.458562	1.13793		9	28.1	139	146	1.25	0.398622	-0.458562	1.13793
10	35.4	152.8	149	1.25	0.03999	0.617847	2.66686	2.60054	0.341574	-0.664631	1.05151		10	35.4	152.8	149	1.25	0.341574	-0.664631	1.05151
11	35.4	207.2	31	1.25	0.03999	0.617847	3.61632	0.541052	-0.341574	-0.664631	1.05151		11	35.4	207.2	31	1.25	-0.341574	-0.664631	1.05151
12	28.1	221	34	1.25	0.03999	0.490438	3.85718	0.593412	-0.398622	-0.458562	1.13793		12	28.1	221	34	1.25	-0.398622	-0.458562	1.13793
13	21.3	244.4	20	1.25	0.03999	0.371755	4.26558	0.349066	-0.42259	-0.202471	1.20187		13	21.3	244.4	20	1.25	-0.42259	-0.202471	1.20187
14	19.9	280.2	173	1.25	0.03999	0.347321	4.89041	3.01942	-0.432147	0.0777555	1.21296		14	19.9	280.2	173	1.25	-0.432147	0.0777555	1.21296
15	23.4	305	152	1.25	0.03999	0.408407	5.32325	2.6529	-0.419665	0.293853	1.18389		15	23.4	305	152	1.25	-0.419665	0.293853	1.18389
16	29.4	321.6	147	1.25	0.03999	0.513127	5.61298	2.56563	-0.393349	0.496282	1.12386		16	29.4	321.6	147	1.25	-0.393349	0.496282	1.12386
17	38.2	337.7	166	1.25	0.03999	0.666716	5.89398	2.89725	-0.302708	0.738077	1.01375		17	38.2	337.7	166	1.25	-0.302708	0.738077	1.01375

## Sheet: Seed Ends
	Seed Length	0.45		Glue Thickness	1e-05
	Offset Angle	0.172683		Offset	0.04
	Seed End Radius	1.30947
	Seed Center Radius	1.28999																												Seed Coordinates - Tilt & Alpha only							Seed Coordinates - Tilt & Alpha only
	Inclination	Azimuth		Radius	Offset	Radians				Tilted Seed Inner Coordinates			Tilted Seed Outer Coordinates				Tilted Seed Inner Coordinates			Tilted Seed Outer Coordinates			Length	Radius	Radius	Chart Data				Tilted Seed Inner Coordinates			Tilted Seed Outer Coordinates				Tilted Seed Inner Coordinates			Tilted Seed Outer Coordinates			Length	Coordinates Check
seed	Alpha	beta	tilt	(cm)	(cm)	Alpha	beta	tilt		Y1'	Y2'	Midpoint	Z1'	Z2'	Midpoint		x1	y1	z1	x2	y2	z2	Check	Check	Check	x	y	z		Radius	Alpha	beta	Radius	Alpha	beta		x1	y1	z1	x2	y2	z2	Check	x1	y1	z1	x2	y2	z2
1	8.7	0	0	1.25	0.03999	0.151844	0	0		0.417536	-0.0272862	0.195125	1.24111	1.30918	1.27515		0	0.417536	1.24111	0	-0.0272862	1.30918	0.45	1.30947	1.30947	0	0.417536	1.24111		1.30947	0.324526	0	1.30947	-0.0208392	0		0	0.417536	1.24111	0	-0.0272862	1.30918	0.45	0	0	0	0	-3.32373e-15	0
2	35.2	0	0	1.25	0.03999	0.614356	0	0		0.92745	0.559734	0.743592	0.924411	1.18381	1.05411		0	0.92745	0.924411	0	0.559734	1.18381	0.45	1.30947	1.30947	0	-0.0272862	1.30918		1.30947	0.787039	0	1.30947	0.441673	0		0	0.92745	0.924411	0	0.559734	1.18381	0.45	0	0	0	0	0	0
3	18.4	180	0	1.25	0.03999	0.321141	3.14159	0		0.620681	0.193687	0.407184	1.15302	1.29506	1.22404		0	0.620681	1.15302	0	0.193687	1.29506	0.45	1.30947	1.30947					1.30947	0.493823	0	1.30947	0.148458	0		0	0.620681	1.15302	0	0.193687	1.29506	0.45	0	0	0	0	5.27356e-16	0
4	38.2	22.3	14	1.25	0.03999	0.666716	0.389208	0.244346		0.974558	0.620923	0.797741	0.874606	1.15289	1.01375		0.0544324	0.969306	0.878739	-0.0544324	0.626175	1.14876	0.45	1.30947	1.30947	0	0.92745	0.924411		1.30947	0.835149	0.0560972	1.30947	0.500649	-0.0867105		0.0544324	0.969306	0.878739	-0.0544324	0.626175	1.14876	0.45	0	0	0	0	0	0
5	29.4	38.4	33	1.25	0.03999	0.513127	0.670206	0.575959		0.829284	0.437238	0.633261	1.0134	1.23431	1.12386		0.122544	0.79766	1.03122	-0.122544	0.468862	1.21649	0.45	1.30947	1.30947	0	0.559734	1.18381		1.30947	0.66403	0.152437	1.30947	0.379099	-0.255645		0.122544	0.79766	1.03122	-0.122544	0.468862	1.21649	0.45	0	0	0	-1.249e-16	0	0
6	23.4	55	28	1.25	0.03999	0.408407	0.959931	0.488692		0.718812	0.305822	0.512317	1.09454	1.27325	1.18389		0.105631	0.694641	1.105	-0.105631	0.329993	1.26279	0.45	1.30947	1.30947					1.30947	0.566373	0.15091	1.30947	0.267791	-0.309795		0.105631	0.694641	1.105	-0.105631	0.329993	1.26279	0.45	0	0	0	0	0	0
7	19.9	79.8	7	1.25	0.03999	0.347321	1.39277	0.122173		0.650651	0.227521	0.439086	1.13638	1.28955	1.21296		0.0274206	0.649074	1.13695	-0.0274206	0.229098	1.28898	0.45	1.30947	1.30947	0	0.620681	1.15302		1.30947	0.519125	0.0422206	1.30947	0.177129	-0.119123		0.0274206	0.649074	1.13695	-0.0274206	0.229098	1.28898	0.45	0	0	0	6.93889e-17	-5.55112e-16	0
8	21.3	115.6	160	1.25	0.03999	0.371755	2.0176	2.79253		0.678221	0.25896	0.46859	1.12014	1.2836	1.20187		0.0769545	0.271602	1.27867	-0.0769545	0.665579	1.12507	0.45	1.30947	1.30947	0	0.193687	1.29506		1.30947	0.217285	0.276099	1.30947	0.537126	-0.115109		0.0769545	0.271602	1.27867	-0.0769545	0.665579	1.12507	0.45	0	0	0	0	0	0
9	28.1	139	146	1.25	0.03999	0.490438	2.42601	2.54818		0.806079	0.409122	0.607601	1.03196	1.24391	1.13793		0.125818	0.443054	1.22579	-0.125818	0.772147	1.05008	0.45	1.30947	1.30947					1.30947	0.359414	0.276695	1.30947	0.640308	-0.161527		0.125818	0.443054	1.22579	-0.125818	0.772147	1.05008	0.45	0	0	0	0	0	0
10	35.4	152.8	149	1.25	0.03999	0.617847	2.66686	2.60054		0.930671	0.563863	0.747267	0.921168	1.18184	1.05151		0.115884	0.590059	1.16323	-0.115884	0.904475	0.939785	0.45	1.30947	1.30947	0.0544324	0.969306	0.878739		1.30947	0.477115	0.193925	1.30947	0.770323	-0.127428		0.115884	0.590059	1.16323	-0.115884	0.904475	0.939785	0.45	0	0	0	0	0	0
11	35.4	207.2	31	1.25	0.03999	0.617847	3.61632	0.541052		0.930671	0.563863	0.747267	0.921168	1.18184	1.05151		0.115884	0.904475	0.939785	-0.115884	0.590059	1.16323	0.45	1.30947	1.30947	-0.0544324	0.626175	1.14876		1.30947	0.770323	0.127428	1.30947	0.477115	-0.193925		0.115884	0.904475	0.939785	-0.115884	0.590059	1.16323	0.45	0	0	0	0	0	0
12	28.1	221	34	1.25	0.03999	0.490438	3.85718	0.593412		0.806079	0.409122	0.607601	1.03196	1.24391	1.13793		0.125818	0.772147	1.05008	-0.125818	0.443054	1.22579	0.45	1.30947	1.30947					1.30947	0.640308	0.161527	1.30947	0.359414	-0.276695		0.125818	0.772147	1.05008	-0.125818	0.443054	1.22579	0.45	0	0	0	0	0	0
13	21.3	244.4	20	1.25	0.03999	0.371755	4.26558	0.349066		0.678221	0.25896	0.46859	1.12014	1.2836	1.20187		0.0769545	0.665579	1.12507	-0.0769545	0.271602	1.27867	0.45	1.30947	1.30947	0.122544	0.79766	1.03122		1.30947	0.537126	0.115109	1.30947	0.217285	-0.276099		0.0769545	0.665579	1.12507	-0.0769545	0.271602	1.27867	0.45	0	0	0	1.249e-16	0	0
14	19.9	280.2	173	1.25	0.03999	0.347321	4.89041	3.01942		0.650651	0.227521	0.439086	1.13638	1.28955	1.21296		0.0274206	0.229098	1.28898	-0.0274206	0.649074	1.13695	0.45	1.30947	1.30947	-0.122544	0.468862	1.21649		1.30947	0.177129	0.119123	1.30947	0.519125	-0.0422206		0.0274206	0.229098	1.28898	-0.0274206	0.649074	1.13695	0.45	-6.93889e-17	-5.55112e-16	0	0	0	0
15	23.4	305	152	1.25	0.03999	0.408407	5.32325	2.6529		0.718812	0.305822	0.512317	1.09454	1.27325	1.18389		0.105631	0.329993	1.26279	-0.105631	0.694641	1.105	0.45	1.30947	1.30947					1.30947	0.267791	0.309795	1.30947	0.566373	-0.15091		0.105631	0.329993	1.26279	-0.105631	0.694641	1.105	0.45	0	0	0	0	0	0
16	29.4	321.6	147	1.25	0.03999	0.513127	5.61298	2.56563		0.829284	0.437238	0.633261	1.0134	1.23431	1.12386		0.122544	0.468862	1.21649	-0.122544	0.79766	1.03122	0.45	1.30947	1.30947	0.105631	0.694641	1.105		1.30947	0.379099	0.255645	1.30947	0.66403	-0.152437		0.122544	0.468862	1.21649	-0.122544	0.79766	1.03122	0.45	1.38778e-16	4.44089e-16	0	0	0	0
17	38.2	337.7	166	1.25	0.03999	0.666716	5.89398	2.89725		0.974558	0.620923	0.797741	0.874606	1.15289	1.01375		0.0544324	0.626175	1.14876	-0.0544324	0.969306	0.878739	0.45	1.30947	1.30947	-0.105631	0.329993	1.26279		1.30947	0.500649	0.0867105	1.30947	0.835149	-0.0560972		0.0544324	0.626175	1.14876	-0.0544324	0.969306	0.878739	0.45	0	0	0	0	0	0
																										0.0274206	0.649074	1.13695
						Y offset	Z offset																			-0.0274206	0.229098	1.28898		Seed Coordinates - Tilt, Alpha & Beta							Seed Coordinates - Tilt, Alpha & Beta
						0.222411	-0.0340337																							Tilted Seed Inner Coordinates			Tilted Seed Outer Coordinates				Tilted Seed Inner Coordinates			Tilted Seed Outer Coordinates			Length	Radius	Radius	Chart Data
						0.183858	-0.129697																			0.0769545	0.271602	1.27867		Radius	Alpha	beta	Radius	Alpha	beta		x1	y1	z1	x2	y2	z2	Check	Check	Check	x	y	z
						0.213497	-0.071021																			-0.0769545	0.665579	1.12507		1.30947	0.324526	0	1.30947	-0.0208392	0		0	0.417536	-1.24111	0	-0.0272862	-1.30918	0.45	1.30947	1.30947	0	0.417536	1.24111
						0.171566	-0.135009																							1.30947	0.787039	0	1.30947	0.441673	0		0	0.92745	-0.924411	0	0.559734	-1.18381	0.45	1.30947	1.30947	0	-0.0272862	1.30918
						0.164399	-0.092634																			0.125818	0.443054	1.22579		1.30947	0.493823	3.14159	1.30947	0.148458	3.14159		0	-0.620681	-1.15302	0	-0.193687	-1.29506	0.45	1.30947	1.30947
						0.182324	-0.0788987																			-0.125818	0.772147	1.05008		1.30947	0.835149	0.445306	1.30947	0.500649	0.302498		0.418171	0.876157	-0.878739	0.187245	0.599998	-1.14876	0.45	1.30947	1.30947	0	0.92745	0.924411
						0.209988	-0.0760145																							1.30947	0.66403	0.822644	1.30947	0.379099	0.414561		0.591501	0.549003	-1.03122	0.195196	0.443562	-1.21649	0.45	1.30947	1.30947	0	0.559734	1.18381
						-0.196988	0.0768025																			0.115884	0.590059	1.16323		1.30947	0.566373	1.11084	1.30947	0.267791	0.650136		0.629604	0.311902	-1.105	0.209727	0.275804	-1.26279	0.45	1.30947	1.30947
						-0.164546	0.0878595																			-0.115884	0.904475	0.939785		1.30947	0.519125	1.43499	1.30947	0.177129	1.27365		0.643672	0.0879539	-1.13695	0.220622	0.0675571	-1.28898	0.45	1.30947	1.30947	0	-0.620681	1.15302
						-0.157208	0.111722																							1.30947	0.217285	2.2937	1.30947	0.537126	1.90249		0.211689	-0.186756	-1.27867	0.633491	-0.218187	-1.12507	0.45	1.30947	1.30947	0	-0.193687	1.29506
						0.157208	-0.111722																			0.115884	0.904475	0.939785		1.30947	0.359414	2.7027	1.30947	0.640308	2.26448		0.195714	-0.416922	-1.22579	0.60153	-0.500202	-1.05008	0.45	1.30947	1.30947
						0.164546	-0.0878595																			-0.115884	0.590059	1.16323		1.30947	0.477115	2.86079	1.30947	0.770323	2.53943		0.166646	-0.577778	-1.16323	0.516502	-0.751484	-0.939785	0.45	1.30947	1.30947	0.418171	0.876157	0.878739
						0.196988	-0.0768025																							1.30947	0.770323	3.74375	1.30947	0.477115	3.4224		-0.516502	-0.751484	-0.939785	-0.166646	-0.577778	-1.16323	0.45	1.30947	1.30947	0.187245	0.599998	1.14876
						-0.209988	0.0760145																			0.125818	0.772147	1.05008		1.30947	0.640308	4.0187	1.30947	0.359414	3.58048		-0.60153	-0.500202	-1.05008	-0.195714	-0.416922	-1.22579	0.45	1.30947	1.30947
						-0.182324	0.0788987																			-0.125818	0.443054	1.22579		1.30947	0.537126	4.38069	1.30947	0.217285	3.98949		-0.633491	-0.218187	-1.12507	-0.211689	-0.186756	-1.27867	0.45	1.30947	1.30947	0.591501	0.549003	1.03122
						-0.164399	0.092634																							1.30947	0.177129	5.00954	1.30947	0.519125	4.84819		-0.220622	0.0675571	-1.28898	-0.643672	0.0879539	-1.13695	0.45	1.30947	1.30947	0.195196	0.443562	1.21649
						-0.171566	0.135009																			0.0769545	0.665579	1.12507		1.30947	0.267791	5.63305	1.30947	0.566373	5.17234		-0.209727	0.275804	-1.26279	-0.629604	0.311902	-1.105	0.45	1.30947	1.30947
																										-0.0769545	0.271602	1.27867		1.30947	0.379099	5.86862	1.30947	0.66403	5.46054		-0.195196	0.443562	-1.21649	-0.591501	0.549003	-1.03122	0.45	1.30947	1.30947	0.629604	0.311902	1.105
																														1.30947	0.500649	5.98069	1.30947	0.835149	5.83788		-0.187245	0.599998	-1.14876	-0.418171	0.876157	-0.878739	0.45	1.30947	1.30947	0.209727	0.275804	1.26279
																										0.0274206	0.229098	1.28898
																										-0.0274206	0.649074	1.13695																		0.643672	0.0879539	1.13695
																																														0.220622	0.0675571	1.28898
																										0.105631	0.329993	1.26279
																										-0.105631	0.694641	1.105																		0.211689	-0.186756	1.27867
																																														0.633491	-0.218187	1.12507
																										0.122544	0.468862	1.21649
																										-0.122544	0.79766	1.03122																		0.195714	-0.416922	1.22579
																																														0.60153	-0.500202	1.05008
																										0.0544324	0.626175	1.14876
																										-0.0544324	0.969306	0.878739																		0.166646	-0.577778	1.16323
																																														0.516502	-0.751484	0.939785
																																														-0.516502	-0.751484	0.939785
																																														-0.166646	-0.577778	1.16323
																																														-0.60153	-0.500202	1.05008
																																														-0.195714	-0.416922	1.22579
																																														-0.633491	-0.218187	1.12507
																																														-0.211689	-0.186756	1.27867
																																														-0.220622	0.0675571	1.28898
																																														-0.643672	0.0879539	1.13695
																																														-0.209727	0.275804	1.26279
																																														-0.629604	0.311902	1.105
																																														-0.195196	0.443562	1.21649
																																														-0.591501	0.549003	1.03122
																																														-0.187245	0.599998	1.14876
																																														-0.418171	0.876157	0.878739

## Sheet: Ag Cyl.
	Seed Length	0.3		Glue Thickness	1e-05
	Offset Angle	0.11576		Offset	0.04
	Seed End Radius	1.29868
	Seed Center Radius	1.28999																												Seed Coordinates - Tilt & Alpha only							Seed Coordinates - Tilt & Alpha only
	Inclination	Azimuth		Radius	Offset	Radians				Tilted Seed Inner Coordinates			Tilted Seed Outer Coordinates				Tilted Seed Inner Coordinates			Tilted Seed Outer Coordinates			Length	Radius	Radius	Chart Data				Tilted Seed Inner Coordinates			Tilted Seed Outer Coordinates				Tilted Seed Inner Coordinates			Tilted Seed Outer Coordinates			Length	Coordinates Check
seed	Alpha	beta	tilt	(cm)	(cm)	Alpha	beta	tilt		Y1'	Y2'	Midpoint	Z1'	Z2'	Midpoint		x1	y1	z1	x2	y2	z2	Check	Check	Check	x	y	z		Radius	Alpha	beta	Radius	Alpha	beta		x1	y1	z1	x2	y2	z2	Check	x1	y1	z1	x2	y2	z2
1	8.7	0	0	1.25	0.03999	0.151844	0	0		0.343399	0.0468509	0.195125	1.25246	1.29784	1.27515		0	0.343399	1.25246	0	0.0468509	1.29784	0.3	1.29868	1.29868	0	0.343399	1.25246		1.29868	0.267604	0	1.29868	0.0360835	0		0	0.343399	1.25246	0	0.0468509	1.29784	0.3	0	0	0	0	-1.08247e-15	0
2	35.2	0	0	1.25	0.03999	0.614356	0	0		0.866164	0.62102	0.743592	0.967644	1.14057	1.05411		0	0.866164	0.967644	0	0.62102	1.14057	0.3	1.29868	1.29868	0	0.0468509	1.29784		1.29868	0.730116	0	1.29868	0.498596	0		0	0.866164	0.967644	0	0.62102	1.14057	0.3	0	0	0	0	0	0
3	18.4	180	0	1.25	0.03999	0.321141	3.14159	0		0.549516	0.264853	0.407184	1.17669	1.27139	1.22404		0	0.549516	1.17669	0	0.264853	1.27139	0.3	1.29868	1.29868					1.29868	0.436901	0	1.29868	0.20538	0		0	0.549516	1.17669	0	0.264853	1.27139	0.3	0	0	0	0	4.996e-16	0
4	38.2	22.3	14	1.25	0.03999	0.666716	0.389208	0.244346		0.915619	0.679862	0.797741	0.920986	1.10651	1.01375		0.0362883	0.912118	0.923742	-0.0362883	0.683364	1.10375	0.3	1.29868	1.29868	0	0.866164	0.967644		1.29868	0.779462	0.0397637	1.29868	0.554995	-0.0530526		0.0362883	0.912118	0.923742	-0.0362883	0.683364	1.10375	0.3	0	0	0	0	0	0
5	29.4	38.4	33	1.25	0.03999	0.513127	0.670206	0.575959		0.763943	0.502579	0.633261	1.05022	1.19749	1.12386		0.0816959	0.74286	1.0621	-0.0816959	0.523662	1.18561	0.3	1.29868	1.29868	0	0.62102	1.14057		1.29868	0.613166	0.109535	1.29868	0.420375	-0.154761		0.0816959	0.74286	1.0621	-0.0816959	0.523662	1.18561	0.3	0	0	0	0	0	0
6	23.4	55	28	1.25	0.03999	0.408407	0.959931	0.488692		0.64998	0.374654	0.512317	1.12432	1.24347	1.18389		0.0704207	0.633866	1.1313	-0.0704207	0.390767	1.23649	0.3	1.29868	1.29868					1.29868	0.513337	0.110643	1.29868	0.310718	-0.178298		0.0704207	0.633866	1.1313	-0.0704207	0.390767	1.23649	0.3	0	0	0	0	0	0
7	19.9	79.8	7	1.25	0.03999	0.347321	1.39277	0.122173		0.580129	0.298043	0.439086	1.16191	1.26402	1.21296		0.0182804	0.579078	1.16229	-0.0182804	0.299094	1.26364	0.3	1.29868	1.29868	0	0.549516	1.17669		1.29868	0.462424	0.0315576	1.29868	0.232834	-0.0610433		0.0182804	0.579078	1.16229	-0.0182804	0.299094	1.26364	0.3	0	0	0	0	0	0
8	21.3	115.6	160	1.25	0.03999	0.371755	2.0176	2.79253		0.608344	0.328837	0.46859	1.14738	1.25636	1.20187		0.051303	0.337265	1.25307	-0.051303	0.599916	1.15067	0.3	1.29868	1.29868	0	0.264853	1.27139		1.29868	0.265804	0.150958	1.29868	0.482086	-0.0853095		0.051303	0.337265	1.25307	-0.051303	0.599916	1.15067	0.3	0	0	0	0	0	0
9	28.1	139	146	1.25	0.03999	0.490438	2.42601	2.54818		0.73992	0.475282	0.607601	1.06728	1.20859	1.13793		0.0838789	0.497903	1.19651	-0.0838789	0.717298	1.07936	0.3	1.29868	1.29868					1.29868	0.399322	0.166897	1.29868	0.589676	-0.116409		0.0838789	0.497903	1.19651	-0.0838789	0.717298	1.07936	0.3	0	0	0	0	0	0
10	35.4	152.8	149	1.25	0.03999	0.617847	2.66686	2.60054		0.869536	0.624998	0.747267	0.964615	1.1384	1.05151		0.0772557	0.642462	1.12599	-0.0772557	0.852072	0.977026	0.3	1.29868	1.29868	0.0362883	0.912118	0.923742		1.29868	0.521599	0.119675	1.29868	0.719218	-0.0904208		0.0772557	0.642462	1.12599	-0.0772557	0.852072	0.977026	0.3	0	0	0	0	0	0
11	35.4	207.2	31	1.25	0.03999	0.617847	3.61632	0.541052		0.869536	0.624998	0.747267	0.964615	1.1384	1.05151		0.0772557	0.852072	0.977026	-0.0772557	0.642462	1.12599	0.3	1.29868	1.29868	-0.0362883	0.683364	1.10375		1.29868	0.719218	0.0904208	1.29868	0.521599	-0.119675		0.0772557	0.852072	0.977026	-0.0772557	0.642462	1.12599	0.3	0	0	0	0	0	0
12	28.1	221	34	1.25	0.03999	0.490438	3.85718	0.593412		0.73992	0.475282	0.607601	1.06728	1.20859	1.13793		0.0838789	0.717298	1.07936	-0.0838789	0.497903	1.19651	0.3	1.29868	1.29868					1.29868	0.589676	0.116409	1.29868	0.399322	-0.166897		0.0838789	0.717298	1.07936	-0.0838789	0.497903	1.19651	0.3	0	0	0	0	0	0
13	21.3	244.4	20	1.25	0.03999	0.371755	4.26558	0.349066		0.608344	0.328837	0.46859	1.14738	1.25636	1.20187		0.051303	0.599916	1.15067	-0.051303	0.337265	1.25307	0.3	1.29868	1.29868	0.0816959	0.74286	1.0621		1.29868	0.482086	0.0853095	1.29868	0.265804	-0.150958		0.051303	0.599916	1.15067	-0.051303	0.337265	1.25307	0.3	0	0	0	0	0	0
14	19.9	280.2	173	1.25	0.03999	0.347321	4.89041	3.01942		0.580129	0.298043	0.439086	1.16191	1.26402	1.21296		0.0182804	0.299094	1.26364	-0.0182804	0.579078	1.16229	0.3	1.29868	1.29868	-0.0816959	0.523662	1.18561		1.29868	0.232834	0.0610433	1.29868	0.462424	-0.0315576		0.0182804	0.299094	1.26364	-0.0182804	0.579078	1.16229	0.3	0	0	0	0	0	0
15	23.4	305	152	1.25	0.03999	0.408407	5.32325	2.6529		0.64998	0.374654	0.512317	1.12432	1.24347	1.18389		0.0704207	0.390767	1.23649	-0.0704207	0.633866	1.1313	0.3	1.29868	1.29868					1.29868	0.310718	0.178298	1.29868	0.513337	-0.110643		0.0704207	0.390767	1.23649	-0.0704207	0.633866	1.1313	0.3	0	0	0	0	0	0
16	29.4	321.6	147	1.25	0.03999	0.513127	5.61298	2.56563		0.763943	0.502579	0.633261	1.05022	1.19749	1.12386		0.0816959	0.523662	1.18561	-0.0816959	0.74286	1.0621	0.3	1.29868	1.29868	0.0704207	0.633866	1.1313		1.29868	0.420375	0.154761	1.29868	0.613166	-0.109535		0.0816959	0.523662	1.18561	-0.0816959	0.74286	1.0621	0.3	0	0	0	0	0	0
17	38.2	337.7	166	1.25	0.03999	0.666716	5.89398	2.89725		0.915619	0.679862	0.797741	0.920986	1.10651	1.01375		0.0362883	0.683364	1.10375	-0.0362883	0.912118	0.923742	0.3	1.29868	1.29868	-0.0704207	0.390767	1.23649		1.29868	0.554995	0.0530526	1.29868	0.779462	-0.0397637		0.0362883	0.683364	1.10375	-0.0362883	0.912118	0.923742	0.3	0	0	0	0	0	0
																										0.0182804	0.579078	1.16229
						Y offset	Z offset																			-0.0182804	0.299094	1.26364		Seed Coordinates - Tilt, Alpha & Beta							Seed Coordinates - Tilt, Alpha & Beta
						0.148274	-0.0226891																							Tilted Seed Inner Coordinates			Tilted Seed Outer Coordinates				Tilted Seed Inner Coordinates			Tilted Seed Outer Coordinates			Length	Radius	Radius	Chart Data
						0.122572	-0.0864648																			0.051303	0.337265	1.25307		Radius	Alpha	beta	Radius	Alpha	beta		x1	y1	z1	x2	y2	z2	Check	Check	Check	x	y	z
						0.142331	-0.0473474																			-0.051303	0.599916	1.15067		1.29868	0.267604	0	1.29868	0.0360835	0		0	0.343399	-1.25246	0	0.0468509	-1.29784	0.3	1.29868	1.29868	0	0.343399	1.25246
						0.114377	-0.0900059																							1.29868	0.730116	0	1.29868	0.498596	0		0	0.866164	-0.967644	0	0.62102	-1.14057	0.3	1.29868	1.29868	0	0.0468509	1.29784
						0.109599	-0.061756																			0.0838789	0.497903	1.19651		1.29868	0.436901	3.14159	1.29868	0.20538	3.14159		6.73238e-17	-0.549516	-1.17669	3.24484e-17	-0.264853	-1.27139	0.3	1.29868	1.29868
						0.121549	-0.0525991																			-0.0838789	0.717298	1.07936		1.29868	0.779462	0.428972	1.29868	0.554995	0.336156		0.379683	0.83013	-0.923742	0.225732	0.646024	-1.10375	0.3	1.29868	1.29868	0	0.866164	0.967644
						0.139992	-0.0506764																							1.29868	0.613166	0.779741	1.29868	0.420375	0.515445		0.52545	0.531429	-1.0621	0.261247	0.461135	-1.18561	0.3	1.29868	1.29868	0	0.62102	1.14057
						-0.131326	0.0512017																			0.0772557	0.642462	1.12599		1.29868	0.513337	1.07057	1.29868	0.310718	0.781633		0.559624	0.305885	-1.1313	0.279706	0.28182	-1.23649	0.3	1.29868	1.29868
						-0.109697	0.058573																			-0.0772557	0.852072	0.977026		1.29868	0.462424	1.42433	1.29868	0.232834	1.33173		0.573163	0.0845544	-1.16229	0.29113	0.0709565	-1.26364	0.3	1.29868	1.29868	6.73238e-17	-0.549516	1.17669
						-0.104805	0.0744811																							1.29868	0.265804	2.16856	1.29868	0.482086	1.93229		0.281989	-0.191994	-1.25307	0.563191	-0.212948	-1.15067	0.3	1.29868	1.29868	3.24484e-17	-0.264853	1.27139
						0.104805	-0.0744811																			0.0772557	0.852072	0.977026		1.29868	0.399322	2.5929	1.29868	0.589676	2.3096		0.26335	-0.430802	-1.19651	0.533894	-0.486322	-1.07936	0.3	1.29868	1.29868
						0.109697	-0.058573																			-0.0772557	0.642462	1.12599		1.29868	0.521599	2.78654	1.29868	0.719218	2.57644		0.224955	-0.606729	-1.12599	0.458193	-0.722533	-0.977026	0.3	1.29868	1.29868	0.379683	0.83013	0.923742
						0.131326	-0.0512017																							1.29868	0.719218	3.70674	1.29868	0.521599	3.49665		-0.458193	-0.722533	-0.977026	-0.224955	-0.606729	-1.12599	0.3	1.29868	1.29868	0.225732	0.646024	1.10375
						-0.139992	0.0506764																			0.0838789	0.717298	1.07936		1.29868	0.589676	3.97359	1.29868	0.399322	3.69028		-0.533894	-0.486322	-1.07936	-0.26335	-0.430802	-1.19651	0.3	1.29868	1.29868
						-0.121549	0.0525991																			-0.0838789	0.497903	1.19651		1.29868	0.482086	4.35089	1.29868	0.265804	4.11463		-0.563191	-0.212948	-1.15067	-0.281989	-0.191994	-1.25307	0.3	1.29868	1.29868	0.52545	0.531429	1.0621
						-0.109599	0.061756																							1.29868	0.232834	4.95146	1.29868	0.462424	4.85885		-0.29113	0.0709565	-1.26364	-0.573163	0.0845544	-1.16229	0.3	1.29868	1.29868	0.261247	0.461135	1.18561
						-0.114377	0.0900059																			0.051303	0.599916	1.15067		1.29868	0.310718	5.50155	1.29868	0.513337	5.21261		-0.279706	0.28182	-1.23649	-0.559624	0.305885	-1.1313	0.3	1.29868	1.29868
																										-0.051303	0.337265	1.25307		1.29868	0.420375	5.76774	1.29868	0.613166	5.50344		-0.261247	0.461135	-1.18561	-0.52545	0.531429	-1.0621	0.3	1.29868	1.29868	0.559624	0.305885	1.1313
																														1.29868	0.554995	5.94703	1.29868	0.779462	5.85421		-0.225732	0.646024	-1.10375	-0.379683	0.83013	-0.923742	0.3	1.29868	1.29868	0.279706	0.28182	1.23649
																										0.0182804	0.299094	1.26364
																										-0.0182804	0.579078	1.16229																		0.573163	0.0845544	1.16229
																																														0.29113	0.0709565	1.26364
																										0.0704207	0.390767	1.23649
																										-0.0704207	0.633866	1.1313																		0.281989	-0.191994	1.25307
																																														0.563191	-0.212948	1.15067
																										0.0816959	0.523662	1.18561
																										-0.0816959	0.74286	1.0621																		0.26335	-0.430802	1.19651
																																														0.533894	-0.486322	1.07936
																										0.0362883	0.683364	1.10375
																										-0.0362883	0.912118	0.923742																		0.224955	-0.606729	1.12599
																																														0.458193	-0.722533	0.977026
																																														-0.458193	-0.722533	0.977026
																																														-0.224955	-0.606729	1.12599
																																														-0.533894	-0.486322	1.07936
																																														-0.26335	-0.430802	1.19651
																																														-0.563191	-0.212948	1.15067
																																														-0.281989	-0.191994	1.25307
																																														-0.29113	0.0709565	1.26364
																																														-0.573163	0.0845544	1.16229
																																														-0.279706	0.28182	1.23649
																																														-0.559624	0.305885	1.1313
																																														-0.261247	0.461135	1.18561
																																														-0.52545	0.531429	1.0621
																																														-0.225732	0.646024	1.10375
																																														-0.379683	0.83013	0.923742

## Sheet: AgI Cyl.
	Seed Length	0.3002		Glue Thickness	1e-05
	Offset Angle	0.115837		Offset	0.04
	Seed End Radius	1.29869
	Seed Center Radius	1.28999																												Seed Coordinates - Tilt & Alpha only							Seed Coordinates - Tilt & Alpha only
	Inclination	Azimuth		Radius	Offset	Radians				Tilted Seed Inner Coordinates			Tilted Seed Outer Coordinates				Tilted Seed Inner Coordinates			Tilted Seed Outer Coordinates			Length	Radius	Radius	Chart Data				Tilted Seed Inner Coordinates			Tilted Seed Outer Coordinates				Tilted Seed Inner Coordinates			Tilted Seed Outer Coordinates			Length	Coordinates Check
seed	Alpha	beta	tilt	(cm)	(cm)	Alpha	beta	tilt		Y1'	Y2'	Midpoint	Z1'	Z2'	Midpoint		x1	y1	z1	x2	y2	z2	Check	Check	Check	x	y	z		Radius	Alpha	beta	Radius	Alpha	beta		x1	y1	z1	x2	y2	z2	Check	x1	y1	z1	x2	y2	z2
1	8.7	0	0	1.25	0.03999	0.151844	0	0		0.343498	0.046752	0.195125	1.25244	1.29785	1.27515		0	0.343498	1.25244	0	0.046752	1.29785	0.3002	1.29869	1.29869	0	0.343498	1.25244		1.29869	0.26768	0	1.29869	0.0360071	0		0	0.343498	1.25244	0	0.046752	1.29785	0.3002	0	0	0	0	5.82867e-16	0
2	35.2	0	0	1.25	0.03999	0.614356	0	0		0.866245	0.620938	0.743592	0.967586	1.14063	1.05411		0	0.866245	0.967586	0	0.620938	1.14063	0.3002	1.29869	1.29869	0	0.046752	1.29785		1.29869	0.730192	0	1.29869	0.498519	0		0	0.866245	0.967586	0	0.620938	1.14063	0.3002	0	0	0	0	0	0
3	18.4	180	0	1.25	0.03999	0.321141	3.14159	0		0.54961	0.264758	0.407184	1.17666	1.27142	1.22404		0	0.54961	1.17666	0	0.264758	1.27142	0.3002	1.29869	1.29869					1.29869	0.436977	0	1.29869	0.205304	0		0	0.54961	1.17666	0	0.264758	1.27142	0.3002	0	0	0	0	0	0
4	38.2	22.3	14	1.25	0.03999	0.666716	0.389208	0.244346		0.915698	0.679784	0.797741	0.920924	1.10657	1.01375		0.0363125	0.912194	0.923682	-0.0363125	0.683287	1.10381	0.3002	1.29869	1.29869	0	0.866245	0.967586		1.29869	0.779537	0.0397868	1.29869	0.554922	-0.0530938		0.0363125	0.912194	0.923682	-0.0363125	0.683287	1.10381	0.3002	0	0	0	0	0	0
5	29.4	38.4	33	1.25	0.03999	0.513127	0.670206	0.575959		0.76403	0.502492	0.633261	1.05017	1.19754	1.12386		0.0817503	0.742933	1.06206	-0.0817503	0.523589	1.18565	0.3002	1.29869	1.29869	0	0.620938	1.14063		1.29869	0.613234	0.109596	1.29869	0.420318	-0.154884		0.0817503	0.742933	1.06206	-0.0817503	0.523589	1.18565	0.3002	0	0	0	0	0	0
6	23.4	55	28	1.25	0.03999	0.408407	0.959931	0.488692		0.650072	0.374562	0.512317	1.12428	1.24351	1.18389		0.0704677	0.633947	1.13126	-0.0704677	0.390686	1.23653	0.3002	1.29869	1.29869					1.29869	0.513408	0.110703	1.29869	0.310657	-0.17845		0.0704677	0.633947	1.13126	-0.0704677	0.390686	1.23653	0.3002	0	0	0	0	0	0
7	19.9	79.8	7	1.25	0.03999	0.347321	1.39277	0.122173		0.580223	0.297949	0.439086	1.16187	1.26405	1.21296		0.0182926	0.579171	1.16225	-0.0182926	0.299001	1.26367	0.3002	1.29869	1.29869	0	0.54961	1.17666		1.29869	0.4625	0.0315736	1.29869	0.232759	-0.0611029		0.0182926	0.579171	1.16225	-0.0182926	0.299001	1.26367	0.3002	0	0	0	0	0	0
8	21.3	115.6	160	1.25	0.03999	0.371755	2.0176	2.79253		0.608437	0.328744	0.46859	1.14735	1.2564	1.20187		0.0513372	0.337177	1.25311	-0.0513372	0.600004	1.15064	0.3002	1.29869	1.29869	0	0.264758	1.27142		1.29869	0.265737	0.151095	1.29869	0.48216	-0.0853537		0.0513372	0.337177	1.25311	-0.0513372	0.600004	1.15064	0.3002	0	0	0	0	0	0
9	28.1	139	146	1.25	0.03999	0.490438	2.42601	2.54818		0.740008	0.475193	0.607601	1.06724	1.20863	1.13793		0.0839349	0.49783	1.19655	-0.0839349	0.717371	1.07932	0.3002	1.29869	1.29869					1.29869	0.399265	0.167031	1.29869	0.589743	-0.116474		0.0839349	0.49783	1.19655	-0.0839349	0.717371	1.07932	0.3002	0	0	0	0	0	0
10	35.4	152.8	149	1.25	0.03999	0.617847	2.66686	2.60054		0.869618	0.624916	0.747267	0.964557	1.13846	1.05151		0.0773072	0.642392	1.12604	-0.0773072	0.852142	0.976976	0.3002	1.29869	1.29869	0.0363125	0.912194	0.923682		1.29869	0.521537	0.119767	1.29869	0.719286	-0.0904734		0.0773072	0.642392	1.12604	-0.0773072	0.852142	0.976976	0.3002	0	0	0	0	0	0
11	35.4	207.2	31	1.25	0.03999	0.617847	3.61632	0.541052		0.869618	0.624916	0.747267	0.964557	1.13846	1.05151		0.0773072	0.852142	0.976976	-0.0773072	0.642392	1.12604	0.3002	1.29869	1.29869	-0.0363125	0.683287	1.10381		1.29869	0.719286	0.0904734	1.29869	0.521537	-0.119767		0.0773072	0.852142	0.976976	-0.0773072	0.642392	1.12604	0.3002	0	0	0	0	0	0
12	28.1	221	34	1.25	0.03999	0.490438	3.85718	0.593412		0.740008	0.475193	0.607601	1.06724	1.20863	1.13793		0.0839349	0.717371	1.07932	-0.0839349	0.49783	1.19655	0.3002	1.29869	1.29869					1.29869	0.589743	0.116474	1.29869	0.399265	-0.167031		0.0839349	0.717371	1.07932	-0.0839349	0.49783	1.19655	0.3002	0	0	0	0	0	0
13	21.3	244.4	20	1.25	0.03999	0.371755	4.26558	0.349066		0.608437	0.328744	0.46859	1.14735	1.2564	1.20187		0.0513372	0.600004	1.15064	-0.0513372	0.337177	1.25311	0.3002	1.29869	1.29869	0.0817503	0.742933	1.06206		1.29869	0.48216	0.0853537	1.29869	0.265737	-0.151095		0.0513372	0.600004	1.15064	-0.0513372	0.337177	1.25311	0.3002	0	0	0	0	0	0
14	19.9	280.2	173	1.25	0.03999	0.347321	4.89041	3.01942		0.580223	0.297949	0.439086	1.16187	1.26405	1.21296		0.0182926	0.299001	1.26367	-0.0182926	0.579171	1.16225	0.3002	1.29869	1.29869	-0.0817503	0.523589	1.18565		1.29869	0.232759	0.0611029	1.29869	0.4625	-0.0315736		0.0182926	0.299001	1.26367	-0.0182926	0.579171	1.16225	0.3002	0	0	0	0	0	0
15	23.4	305	152	1.25	0.03999	0.408407	5.32325	2.6529		0.650072	0.374562	0.512317	1.12428	1.24351	1.18389		0.0704677	0.390686	1.23653	-0.0704677	0.633947	1.13126	0.3002	1.29869	1.29869					1.29869	0.310657	0.17845	1.29869	0.513408	-0.110703		0.0704677	0.390686	1.23653	-0.0704677	0.633947	1.13126	0.3002	0	0	0	0	0	0
16	29.4	321.6	147	1.25	0.03999	0.513127	5.61298	2.56563		0.76403	0.502492	0.633261	1.05017	1.19754	1.12386		0.0817503	0.523589	1.18565	-0.0817503	0.742933	1.06206	0.3002	1.29869	1.29869	0.0704677	0.633947	1.13126		1.29869	0.420318	0.154884	1.29869	0.613234	-0.109596		0.0817503	0.523589	1.18565	-0.0817503	0.742933	1.06206	0.3002	0	0	0	0	0	0
17	38.2	337.7	166	1.25	0.03999	0.666716	5.89398	2.89725		0.915698	0.679784	0.797741	0.920924	1.10657	1.01375		0.0363125	0.683287	1.10381	-0.0363125	0.912194	0.923682	0.3002	1.29869	1.29869	-0.0704677	0.390686	1.23653		1.29869	0.554922	0.0530938	1.29869	0.779537	-0.0397868		0.0363125	0.683287	1.10381	-0.0363125	0.912194	0.923682	0.3002	0	0	0	0	0	0
																										0.0182926	0.579171	1.16225
						Y offset	Z offset																			-0.0182926	0.299001	1.26367		Seed Coordinates - Tilt, Alpha & Beta							Seed Coordinates - Tilt, Alpha & Beta
						0.148373	-0.0227042																							Tilted Seed Inner Coordinates			Tilted Seed Outer Coordinates				Tilted Seed Inner Coordinates			Tilted Seed Outer Coordinates			Length	Radius	Radius	Chart Data
						0.122653	-0.0865225																			0.0513372	0.337177	1.25311		Radius	Alpha	beta	Radius	Alpha	beta		x1	y1	z1	x2	y2	z2	Check	Check	Check	x	y	z
						0.142426	-0.0473789																			-0.0513372	0.600004	1.15064		1.29869	0.26768	0	1.29869	0.0360071	0		0	0.343498	-1.25244	0	0.046752	-1.29785	0.3002	1.29869	1.29869	0	0.343498	1.25244
						0.114453	-0.0900659																							1.29869	0.730192	0	1.29869	0.498519	0		0	0.866245	-0.967586	0	0.620938	-1.14063	0.3002	1.29869	1.29869	0	0.046752	1.29785
						0.109672	-0.0617972																			0.0839349	0.49783	1.19655		1.29869	0.436977	3.14159	1.29869	0.205304	3.14159		6.73354e-17	-0.54961	-1.17666	3.24368e-17	-0.264758	-1.27142	0.3002	1.29869	1.29869
						0.12163	-0.0526342																			-0.0839349	0.717371	1.07932		1.29869	0.779537	0.428995	1.29869	0.554922	0.336115		0.379734	0.830192	-0.923682	0.225681	0.645963	-1.10381	0.3002	1.29869	1.29869	0	0.866245	0.967586
						0.140085	-0.0507101																							1.29869	0.613234	0.779803	1.29869	0.420318	0.515322		0.525539	0.531453	-1.06206	0.261159	0.461112	-1.18565	0.3002	1.29869	1.29869	0	0.620938	1.14063
						-0.131413	0.0512358																			0.0773072	0.642392	1.12604		1.29869	0.513408	1.07063	1.29869	0.310657	0.781481		0.559718	0.305893	-1.13126	0.279613	0.281812	-1.23653	0.3002	1.29869	1.29869
						-0.109771	0.058612																			-0.0773072	0.852142	0.976976		1.29869	0.4625	1.42435	1.29869	0.232759	1.33167		0.573257	0.0845589	-1.16225	0.291036	0.070952	-1.26367	0.3002	1.29869	1.29869	6.73354e-17	-0.54961	1.17666
						-0.104875	0.0745308																							1.29869	0.265737	2.1687	1.29869	0.48216	1.93225		0.281895	-0.191987	-1.25311	0.563285	-0.212955	-1.15064	0.3002	1.29869	1.29869	3.24368e-17	-0.264758	1.27142
						0.104875	-0.0745308																			0.0773072	0.852142	0.976976		1.29869	0.399265	2.59304	1.29869	0.589743	2.30953		0.263259	-0.430783	-1.19655	0.533984	-0.486341	-1.07932	0.3002	1.29869	1.29869
						0.109771	-0.058612																			-0.0773072	0.642392	1.12604		1.29869	0.521537	2.78663	1.29869	0.719286	2.57639		0.224878	-0.606691	-1.12604	0.458271	-0.722572	-0.976976	0.3002	1.29869	1.29869	0.379734	0.830192	0.923682
						0.131413	-0.0512358																							1.29869	0.719286	3.7068	1.29869	0.521537	3.49656		-0.458271	-0.722572	-0.976976	-0.224878	-0.606691	-1.12604	0.3002	1.29869	1.29869	0.225681	0.645963	1.10381
						-0.140085	0.0507101																			0.0839349	0.717371	1.07932		1.29869	0.589743	3.97365	1.29869	0.399265	3.69015		-0.533984	-0.486341	-1.07932	-0.263259	-0.430783	-1.19655	0.3002	1.29869	1.29869
						-0.12163	0.0526342																			-0.0839349	0.49783	1.19655		1.29869	0.48216	4.35094	1.29869	0.265737	4.11449		-0.563285	-0.212955	-1.15064	-0.281895	-0.191987	-1.25311	0.3002	1.29869	1.29869	0.525539	0.531453	1.06206
						-0.109672	0.0617972																							1.29869	0.232759	4.95152	1.29869	0.4625	4.85884		-0.291036	0.070952	-1.26367	-0.573257	0.0845589	-1.16225	0.3002	1.29869	1.29869	0.261159	0.461112	1.18565
						-0.114453	0.0900659																			0.0513372	0.600004	1.15064		1.29869	0.310657	5.5017	1.29869	0.513408	5.21255		-0.279613	0.281812	-1.23653	-0.559718	0.305893	-1.13126	0.3002	1.29869	1.29869
																										-0.0513372	0.337177	1.25311		1.29869	0.420318	5.76786	1.29869	0.613234	5.50338		-0.261159	0.461112	-1.18565	-0.525539	0.531453	-1.06206	0.3002	1.29869	1.29869	0.559718	0.305893	1.13126
																														1.29869	0.554922	5.94707	1.29869	0.779537	5.85419		-0.225681	0.645963	-1.10381	-0.379734	0.830192	-0.923682	0.3002	1.29869	1.29869	0.279613	0.281812	1.23653
																										0.0182926	0.299001	1.26367
																										-0.0182926	0.579171	1.16225																		0.573257	0.0845589	1.16225
																																														0.291036	0.070952	1.26367
																										0.0704677	0.390686	1.23653
																										-0.0704677	0.633947	1.13126																		0.281895	-0.191987	1.25311
																																														0.563285	-0.212955	1.15064
																										0.0817503	0.523589	1.18565
																										-0.0817503	0.742933	1.06206																		0.263259	-0.430783	1.19655
																																														0.533984	-0.486341	1.07932
																										0.0363125	0.683287	1.10381
																										-0.0363125	0.912194	0.923682																		0.224878	-0.606691	1.12604
																																														0.458271	-0.722572	0.976976
																																														-0.458271	-0.722572	0.976976
																																														-0.224878	-0.606691	1.12604
																																														-0.533984	-0.486341	1.07932
																																														-0.263259	-0.430783	1.19655
																																														-0.563285	-0.212955	1.15064
																																														-0.281895	-0.191987	1.25311
																																														-0.291036	0.070952	1.26367
																																														-0.573257	0.0845589	1.16225
																																														-0.279613	0.281812	1.23653
																																														-0.559718	0.305893	1.13126
																																														-0.261159	0.461112	1.18565
																																														-0.525539	0.531453	1.06206
																																														-0.225681	0.645963	1.10381
																																														-0.379734	0.830192	0.923682

## Sheet: Air Cyl.
	Seed Length	0.37		Glue Thickness	1e-05
	Offset Angle	0.142441		Offset	0.04
	Seed End Radius	1.30319
	Seed Center Radius	1.28999																												Seed Coordinates - Tilt & Alpha only							Seed Coordinates - Tilt & Alpha only
	Inclination	Azimuth		Radius	Offset	Radians				Tilted Seed Inner Coordinates			Tilted Seed Outer Coordinates				Tilted Seed Inner Coordinates			Tilted Seed Outer Coordinates			Length	Radius	Radius	Chart Data				Tilted Seed Inner Coordinates			Tilted Seed Outer Coordinates				Tilted Seed Inner Coordinates			Tilted Seed Outer Coordinates			Length	Coordinates Check
seed	Alpha	beta	tilt	(cm)	(cm)	Alpha	beta	tilt		Y1'	Y2'	Midpoint	Z1'	Z2'	Midpoint		x1	y1	z1	x2	y2	z2	Check	Check	Check	x	y	z		Radius	Alpha	beta	Radius	Alpha	beta		x1	y1	z1	x2	y2	z2	Check	x1	y1	z1	x2	y2	z2
1	8.7	0	0	1.25	0.03999	0.151844	0	0		0.377996	0.0122536	0.195125	1.24716	1.30313	1.27515		0	0.377996	1.24716	0	0.0122536	1.30313	0.37	1.30319	1.30319	0	0.377996	1.24716		1.30319	0.294284	0	1.30319	0.00940291	0		0	0.377996	1.24716	0	0.0122536	1.30313	0.37	0	0	0	0	-4.6213e-15	0
2	35.2	0	0	1.25	0.03999	0.614356	0	0		0.894764	0.59242	0.743592	0.947469	1.16075	1.05411		0	0.894764	0.947469	0	0.59242	1.16075	0.37	1.30319	1.30319	0	0.0122536	1.30313		1.30319	0.756797	0	1.30319	0.471915	0		0	0.894764	0.947469	0	0.59242	1.16075	0.37	0	0	0	0	0	0
3	18.4	180	0	1.25	0.03999	0.321141	3.14159	0		0.582726	0.231642	0.407184	1.16565	1.28244	1.22404		0	0.582726	1.16565	0	0.231642	1.28244	0.37	1.30319	1.30319					1.30319	0.463581	0	1.30319	0.1787	0		0	0.582726	1.16565	0	0.231642	1.28244	0.37	0	0	0	0	0	0
4	38.2	22.3	14	1.25	0.03999	0.666716	0.389208	0.244346		0.943124	0.652357	0.797741	0.899342	1.12815	1.01375		0.0447556	0.938806	0.90274	-0.0447556	0.656676	1.12475	0.37	1.30319	1.30319	0	0.894764	0.947469		1.30319	0.805547	0.0476368	1.30319	0.529461	-0.0680495		0.0447556	0.938806	0.90274	-0.0447556	0.656676	1.12475	0.37	0	0	0	0	0	0
5	29.4	38.4	33	1.25	0.03999	0.513127	0.670206	0.575959		0.794435	0.472086	0.633261	1.03304	1.21467	1.12386		0.100758	0.768433	1.04769	-0.100758	0.498089	1.20002	0.37	1.30319	1.30319	0	0.59242	1.16075		1.30319	0.636897	0.130378	1.30319	0.400577	-0.199596		0.100758	0.768433	1.04769	-0.100758	0.498089	1.20002	0.37	0	0	0	0	0	0
6	23.4	55	28	1.25	0.03999	0.408407	0.959931	0.488692		0.682101	0.342532	0.512317	1.11042	1.25737	1.18389		0.0868522	0.662228	1.11902	-0.0868522	0.362406	1.24877	0.37	1.30319	1.30319					1.30319	0.538107	0.130407	1.30319	0.290015	-0.235218		0.0868522	0.662228	1.11902	-0.0868522	0.362406	1.24877	0.37	0	0	0	0	0	0
7	19.9	79.8	7	1.25	0.03999	0.347321	1.39277	0.122173		0.61304	0.265133	0.439086	1.14999	1.27593	1.21296		0.0225458	0.611743	1.15046	-0.0225458	0.26643	1.27546	0.37	1.30319	1.30319	0	0.582726	1.16565		1.30319	0.488995	0.0368384	1.30319	0.206643	-0.084421		0.0225458	0.611743	1.15046	-0.0225458	0.26643	1.27546	0.37	0	0	0	0	0	0
8	21.3	115.6	160	1.25	0.03999	0.371755	2.0176	2.79253		0.640953	0.296228	0.46859	1.13467	1.26907	1.20187		0.0632737	0.306622	1.26502	-0.0632737	0.630559	1.13872	0.37	1.30319	1.30319	0	0.231642	1.28244		1.30319	0.242617	0.203501	1.30319	0.507837	-0.100011		0.0632737	0.306622	1.26502	-0.0632737	0.630559	1.13872	0.37	0	0	0	0	0	0
9	28.1	139	146	1.25	0.03999	0.490438	2.42601	2.54818		0.770794	0.444407	0.607601	1.0508	1.22507	1.13793		0.103451	0.472307	1.21017	-0.103451	0.742894	1.06569	0.37	1.30319	1.30319					1.30319	0.380103	0.215627	1.30319	0.613288	-0.138364		0.103451	0.472307	1.21017	-0.103451	0.742894	1.06569	0.37	0	0	0	0	0	0
10	35.4	152.8	149	1.25	0.03999	0.617847	2.66686	2.60054		0.898066	0.596468	0.747267	0.94434	1.15867	1.05151		0.095282	0.618007	1.14337	-0.095282	0.876527	0.959647	0.37	1.30319	1.30319	0.0447556	0.938806	0.90274		1.30319	0.500461	0.152972	1.30319	0.743087	-0.108279		0.095282	0.618007	1.14337	-0.095282	0.876527	0.959647	0.37	0	0	0	0	0	0
11	35.4	207.2	31	1.25	0.03999	0.617847	3.61632	0.541052		0.898066	0.596468	0.747267	0.94434	1.15867	1.05151		0.095282	0.876527	0.959647	-0.095282	0.618007	1.14337	0.37	1.30319	1.30319	-0.0447556	0.656676	1.12475		1.30319	0.743087	0.108279	1.30319	0.500461	-0.152972		0.095282	0.876527	0.959647	-0.095282	0.618007	1.14337	0.37	0	0	0	0	0	0
12	28.1	221	34	1.25	0.03999	0.490438	3.85718	0.593412		0.770794	0.444407	0.607601	1.0508	1.22507	1.13793		0.103451	0.742894	1.06569	-0.103451	0.472307	1.21017	0.37	1.30319	1.30319					1.30319	0.613288	0.138364	1.30319	0.380103	-0.215627		0.103451	0.742894	1.06569	-0.103451	0.472307	1.21017	0.37	0	0	0	0	0	0
13	21.3	244.4	20	1.25	0.03999	0.371755	4.26558	0.349066		0.640953	0.296228	0.46859	1.13467	1.26907	1.20187		0.0632737	0.630559	1.13872	-0.0632737	0.306622	1.26502	0.37	1.30319	1.30319	0.100758	0.768433	1.04769		1.30319	0.507837	0.100011	1.30319	0.242617	-0.203501		0.0632737	0.630559	1.13872	-0.0632737	0.306622	1.26502	0.37	0	0	0	0	0	0
14	19.9	280.2	173	1.25	0.03999	0.347321	4.89041	3.01942		0.61304	0.265133	0.439086	1.14999	1.27593	1.21296		0.0225458	0.26643	1.27546	-0.0225458	0.611743	1.15046	0.37	1.30319	1.30319	-0.100758	0.498089	1.20002		1.30319	0.206643	0.084421	1.30319	0.488995	-0.0368384		0.0225458	0.26643	1.27546	-0.0225458	0.611743	1.15046	0.37	0	0	0	0	0	0
15	23.4	305	152	1.25	0.03999	0.408407	5.32325	2.6529		0.682101	0.342532	0.512317	1.11042	1.25737	1.18389		0.0868522	0.362406	1.24877	-0.0868522	0.662228	1.11902	0.37	1.30319	1.30319					1.30319	0.290015	0.235218	1.30319	0.538107	-0.130407		0.0868522	0.362406	1.24877	-0.0868522	0.662228	1.11902	0.37	0	0	0	0	0	0
16	29.4	321.6	147	1.25	0.03999	0.513127	5.61298	2.56563		0.794435	0.472086	0.633261	1.03304	1.21467	1.12386		0.100758	0.498089	1.20002	-0.100758	0.768433	1.04769	0.37	1.30319	1.30319	0.0868522	0.662228	1.11902		1.30319	0.400577	0.199596	1.30319	0.636897	-0.130378		0.100758	0.498089	1.20002	-0.100758	0.768433	1.04769	0.37	0	0	0	0	0	0
17	38.2	337.7	166	1.25	0.03999	0.666716	5.89398	2.89725		0.943124	0.652357	0.797741	0.899342	1.12815	1.01375		0.0447556	0.656676	1.12475	-0.0447556	0.938806	0.90274	0.37	1.30319	1.30319	-0.0868522	0.362406	1.24877		1.30319	0.529461	0.0680495	1.30319	0.805547	-0.0476368		0.0447556	0.656676	1.12475	-0.0447556	0.938806	0.90274	0.37	0	0	0	0	0	0
																										0.0225458	0.611743	1.15046
						Y offset	Z offset																			-0.0225458	0.26643	1.27546		Seed Coordinates - Tilt, Alpha & Beta							Seed Coordinates - Tilt, Alpha & Beta
						0.182871	-0.0279833																							Tilted Seed Inner Coordinates			Tilted Seed Outer Coordinates				Tilted Seed Inner Coordinates			Tilted Seed Outer Coordinates			Length	Radius	Radius	Chart Data
						0.151172	-0.10664																			0.0632737	0.306622	1.26502		Radius	Alpha	beta	Radius	Alpha	beta		x1	y1	z1	x2	y2	z2	Check	Check	Check	x	y	z
						0.175542	-0.0583951																			-0.0632737	0.630559	1.13872		1.30319	0.294284	0	1.30319	0.00940291	0		0	0.377996	-1.24716	0	0.0122536	-1.30313	0.37	1.30319	1.30319	0	0.377996	1.24716
						0.141065	-0.111007																							1.30319	0.756797	0	1.30319	0.471915	0		0	0.894764	-0.947469	0	0.59242	-1.16075	0.37	1.30319	1.30319	0	0.0122536	1.30313
						0.135172	-0.0761657																			0.103451	0.472307	1.21017		1.30319	0.463581	3.14159	1.30319	0.1787	3.14159		7.13926e-17	-0.582726	-1.16565	2.83796e-17	-0.231642	-1.28244	0.37	1.30319	1.30319
						0.149911	-0.0648722																			-0.103451	0.742894	1.06569		1.30319	0.805547	0.436845	1.30319	0.529461	0.321159		0.397644	0.851609	-0.90274	0.207771	0.624545	-1.12475	0.37	1.30319	1.30319	0	0.894764	0.947469
						0.172657	-0.0625008																							1.30319	0.636897	0.800584	1.30319	0.400577	0.47061		0.556274	0.53963	-1.04769	0.230423	0.452935	-1.20002	0.37	1.30319	1.30319	0	0.59242	1.16075
						-0.161968	0.0631487																			0.095282	0.618007	1.14337		1.30319	0.538107	1.09034	1.30319	0.290015	0.724713		0.592282	0.308693	-1.11902	0.247049	0.279013	-1.24877	0.37	1.30319	1.30319
						-0.135294	0.07224																			-0.095282	0.876527	0.959647		1.30319	0.488995	1.42961	1.30319	0.206643	1.30835		0.606067	0.0861408	-1.15046	0.258226	0.0693701	-1.27546	0.37	1.30319	1.30319	7.13926e-17	-0.582726	1.16565
						-0.12926	0.0918601																							1.30319	0.242617	2.2211	1.30319	0.507837	1.91759		0.249182	-0.189549	-1.26502	0.595998	-0.215393	-1.13872	0.37	1.30319	1.30319	2.83796e-17	-0.231642	1.28244
						0.12926	-0.0918601																			0.095282	0.876527	0.959647		1.30319	0.380103	2.64164	1.30319	0.613288	2.28764		0.231786	-0.424324	-1.21017	0.565458	-0.4928	-1.06569	0.37	1.30319	1.30319
						0.135294	-0.07224																			-0.095282	0.618007	1.14337		1.30319	0.500461	2.81983	1.30319	0.743087	2.55858		0.197744	-0.593219	-1.14337	0.485404	-0.736044	-0.959647	0.37	1.30319	1.30319	0.397644	0.851609	0.90274
						0.161968	-0.0631487																							1.30319	0.743087	3.7246	1.30319	0.500461	3.46335		-0.485404	-0.736044	-0.959647	-0.197744	-0.593219	-1.14337	0.37	1.30319	1.30319	0.207771	0.624545	1.12475
						-0.172657	0.0625008																			0.103451	0.742894	1.06569		1.30319	0.613288	3.99554	1.30319	0.380103	3.64155		-0.565458	-0.4928	-1.06569	-0.231786	-0.424324	-1.21017	0.37	1.30319	1.30319
						-0.149911	0.0648722																			-0.103451	0.472307	1.21017		1.30319	0.507837	4.3656	1.30319	0.242617	4.06208		-0.595998	-0.215393	-1.13872	-0.249182	-0.189549	-1.26502	0.37	1.30319	1.30319	0.556274	0.53963	1.04769
						-0.135172	0.0761657																							1.30319	0.206643	4.97483	1.30319	0.488995	4.85357		-0.258226	0.0693701	-1.27546	-0.606067	0.0861408	-1.15046	0.37	1.30319	1.30319	0.230423	0.452935	1.20002
						-0.141065	0.111007																			0.0632737	0.630559	1.13872		1.30319	0.290015	5.55847	1.30319	0.538107	5.19285		-0.247049	0.279013	-1.24877	-0.592282	0.308693	-1.11902	0.37	1.30319	1.30319
																										-0.0632737	0.306622	1.26502		1.30319	0.400577	5.81258	1.30319	0.636897	5.4826		-0.230423	0.452935	-1.20002	-0.556274	0.53963	-1.04769	0.37	1.30319	1.30319	0.592282	0.308693	1.11902
																														1.30319	0.529461	5.96203	1.30319	0.805547	5.84634		-0.207771	0.624545	-1.12475	-0.397644	0.851609	-0.90274	0.37	1.30319	1.30319	0.247049	0.279013	1.24877
																										0.0225458	0.26643	1.27546
																										-0.0225458	0.611743	1.15046																		0.606067	0.0861408	1.15046
																																														0.258226	0.0693701	1.27546
																										0.0868522	0.362406	1.24877
																										-0.0868522	0.662228	1.11902																		0.249182	-0.189549	1.26502
																																														0.595998	-0.215393	1.13872
																										0.100758	0.498089	1.20002
																										-0.100758	0.768433	1.04769																		0.231786	-0.424324	1.21017
																																														0.565458	-0.4928	1.06569
																										0.0447556	0.656676	1.12475
																										-0.0447556	0.938806	0.90274																		0.197744	-0.593219	1.14337
																																														0.485404	-0.736044	0.959647
																																														-0.485404	-0.736044	0.959647
																																														-0.197744	-0.593219	1.14337
																																														-0.565458	-0.4928	1.06569
																																														-0.231786	-0.424324	1.21017
																																														-0.595998	-0.215393	1.13872
																																														-0.249182	-0.189549	1.26502
																																														-0.258226	0.0693701	1.27546
																																														-0.606067	0.0861408	1.15046
																																														-0.247049	0.279013	1.24877
																																														-0.592282	0.308693	1.11902
																																														-0.230423	0.452935	1.20002
																																														-0.556274	0.53963	1.04769
																																														-0.207771	0.624545	1.12475
																																														-0.397644	0.851609	0.90274

## Sheet: Titanium Cyl.
	Seed Length	0.37		Glue Thickness	1e-05
	Offset Angle	0.142441		Offset	0.04
	Seed End Radius	1.30319
	Seed Center Radius	1.28999																												Seed Coordinates - Tilt & Alpha only							Seed Coordinates - Tilt & Alpha only
	Inclination	Azimuth		Radius	Offset	Radians				Tilted Seed Inner Coordinates			Tilted Seed Outer Coordinates				Tilted Seed Inner Coordinates			Tilted Seed Outer Coordinates			Length	Radius	Radius	Chart Data				Tilted Seed Inner Coordinates			Tilted Seed Outer Coordinates				Tilted Seed Inner Coordinates			Tilted Seed Outer Coordinates			Length	Coordinates Check
seed	Alpha	beta	tilt	(cm)	(cm)	Alpha	beta	tilt		Y1'	Y2'	Midpoint	Z1'	Z2'	Midpoint		x1	y1	z1	x2	y2	z2	Check	Check	Check	x	y	z		Radius	Alpha	beta	Radius	Alpha	beta		x1	y1	z1	x2	y2	z2	Check	x1	y1	z1	x2	y2	z2
1	8.7	0	0	1.25	0.03999	0.151844	0	0		0.377996	0.0122536	0.195125	1.24716	1.30313	1.27515		0	0.377996	1.24716	0	0.0122536	1.30313	0.37	1.30319	1.30319	0	0.377996	1.24716		1.30319	0.294284	0	1.30319	0.00940291	0		0	0.377996	1.24716	0	0.0122536	1.30313	0.37	0	0	0	0	-4.6213e-15	0
2	35.2	0	0	1.25	0.03999	0.614356	0	0		0.894764	0.59242	0.743592	0.947469	1.16075	1.05411		0	0.894764	0.947469	0	0.59242	1.16075	0.37	1.30319	1.30319	0	0.0122536	1.30313		1.30319	0.756797	0	1.30319	0.471915	0		0	0.894764	0.947469	0	0.59242	1.16075	0.37	0	0	0	0	0	0
3	18.4	180	0	1.25	0.03999	0.321141	3.14159	0		0.582726	0.231642	0.407184	1.16565	1.28244	1.22404		0	0.582726	1.16565	0	0.231642	1.28244	0.37	1.30319	1.30319					1.30319	0.463581	0	1.30319	0.1787	0		0	0.582726	1.16565	0	0.231642	1.28244	0.37	0	0	0	0	0	0
4	38.2	22.3	14	1.25	0.03999	0.666716	0.389208	0.244346		0.943124	0.652357	0.797741	0.899342	1.12815	1.01375		0.0447556	0.938806	0.90274	-0.0447556	0.656676	1.12475	0.37	1.30319	1.30319	0	0.894764	0.947469		1.30319	0.805547	0.0476368	1.30319	0.529461	-0.0680495		0.0447556	0.938806	0.90274	-0.0447556	0.656676	1.12475	0.37	0	0	0	0	0	0
5	29.4	38.4	33	1.25	0.03999	0.513127	0.670206	0.575959		0.794435	0.472086	0.633261	1.03304	1.21467	1.12386		0.100758	0.768433	1.04769	-0.100758	0.498089	1.20002	0.37	1.30319	1.30319	0	0.59242	1.16075		1.30319	0.636897	0.130378	1.30319	0.400577	-0.199596		0.100758	0.768433	1.04769	-0.100758	0.498089	1.20002	0.37	0	0	0	0	0	0
6	23.4	55	28	1.25	0.03999	0.408407	0.959931	0.488692		0.682101	0.342532	0.512317	1.11042	1.25737	1.18389		0.0868522	0.662228	1.11902	-0.0868522	0.362406	1.24877	0.37	1.30319	1.30319					1.30319	0.538107	0.130407	1.30319	0.290015	-0.235218		0.0868522	0.662228	1.11902	-0.0868522	0.362406	1.24877	0.37	0	0	0	0	0	0
7	19.9	79.8	7	1.25	0.03999	0.347321	1.39277	0.122173		0.61304	0.265133	0.439086	1.14999	1.27593	1.21296		0.0225458	0.611743	1.15046	-0.0225458	0.26643	1.27546	0.37	1.30319	1.30319	0	0.582726	1.16565		1.30319	0.488995	0.0368384	1.30319	0.206643	-0.084421		0.0225458	0.611743	1.15046	-0.0225458	0.26643	1.27546	0.37	0	0	0	0	0	0
8	21.3	115.6	160	1.25	0.03999	0.371755	2.0176	2.79253		0.640953	0.296228	0.46859	1.13467	1.26907	1.20187		0.0632737	0.306622	1.26502	-0.0632737	0.630559	1.13872	0.37	1.30319	1.30319	0	0.231642	1.28244		1.30319	0.242617	0.203501	1.30319	0.507837	-0.100011		0.0632737	0.306622	1.26502	-0.0632737	0.630559	1.13872	0.37	0	0	0	0	0	0
9	28.1	139	146	1.25	0.03999	0.490438	2.42601	2.54818		0.770794	0.444407	0.607601	1.0508	1.22507	1.13793		0.103451	0.472307	1.21017	-0.103451	0.742894	1.06569	0.37	1.30319	1.30319					1.30319	0.380103	0.215627	1.30319	0.613288	-0.138364		0.103451	0.472307	1.21017	-0.103451	0.742894	1.06569	0.37	0	0	0	0	0	0
10	35.4	152.8	149	1.25	0.03999	0.617847	2.66686	2.60054		0.898066	0.596468	0.747267	0.94434	1.15867	1.05151		0.095282	0.618007	1.14337	-0.095282	0.876527	0.959647	0.37	1.30319	1.30319	0.0447556	0.938806	0.90274		1.30319	0.500461	0.152972	1.30319	0.743087	-0.108279		0.095282	0.618007	1.14337	-0.095282	0.876527	0.959647	0.37	0	0	0	0	0	0
11	35.4	207.2	31	1.25	0.03999	0.617847	3.61632	0.541052		0.898066	0.596468	0.747267	0.94434	1.15867	1.05151		0.095282	0.876527	0.959647	-0.095282	0.618007	1.14337	0.37	1.30319	1.30319	-0.0447556	0.656676	1.12475		1.30319	0.743087	0.108279	1.30319	0.500461	-0.152972		0.095282	0.876527	0.959647	-0.095282	0.618007	1.14337	0.37	0	0	0	0	0	0
12	28.1	221	34	1.25	0.03999	0.490438	3.85718	0.593412		0.770794	0.444407	0.607601	1.0508	1.22507	1.13793		0.103451	0.742894	1.06569	-0.103451	0.472307	1.21017	0.37	1.30319	1.30319					1.30319	0.613288	0.138364	1.30319	0.380103	-0.215627		0.103451	0.742894	1.06569	-0.103451	0.472307	1.21017	0.37	0	0	0	0	0	0
13	21.3	244.4	20	1.25	0.03999	0.371755	4.26558	0.349066		0.640953	0.296228	0.46859	1.13467	1.26907	1.20187		0.0632737	0.630559	1.13872	-0.0632737	0.306622	1.26502	0.37	1.30319	1.30319	0.100758	0.768433	1.04769		1.30319	0.507837	0.100011	1.30319	0.242617	-0.203501		0.0632737	0.630559	1.13872	-0.0632737	0.306622	1.26502	0.37	0	0	0	0	0	0
14	19.9	280.2	173	1.25	0.03999	0.347321	4.89041	3.01942		0.61304	0.265133	0.439086	1.14999	1.27593	1.21296		0.0225458	0.26643	1.27546	-0.0225458	0.611743	1.15046	0.37	1.30319	1.30319	-0.100758	0.498089	1.20002		1.30319	0.206643	0.084421	1.30319	0.488995	-0.0368384		0.0225458	0.26643	1.27546	-0.0225458	0.611743	1.15046	0.37	0	0	0	0	0	0
15	23.4	305	152	1.25	0.03999	0.408407	5.32325	2.6529		0.682101	0.342532	0.512317	1.11042	1.25737	1.18389		0.0868522	0.362406	1.24877	-0.0868522	0.662228	1.11902	0.37	1.30319	1.30319					1.30319	0.290015	0.235218	1.30319	0.538107	-0.130407		0.0868522	0.362406	1.24877	-0.0868522	0.662228	1.11902	0.37	0	0	0	0	0	0
16	29.4	321.6	147	1.25	0.03999	0.513127	5.61298	2.56563		0.794435	0.472086	0.633261	1.03304	1.21467	1.12386		0.100758	0.498089	1.20002	-0.100758	0.768433	1.04769	0.37	1.30319	1.30319	0.0868522	0.662228	1.11902		1.30319	0.400577	0.199596	1.30319	0.636897	-0.130378		0.100758	0.498089	1.20002	-0.100758	0.768433	1.04769	0.37	0	0	0	0	0	0
17	38.2	337.7	166	1.25	0.03999	0.666716	5.89398	2.89725		0.943124	0.652357	0.797741	0.899342	1.12815	1.01375		0.0447556	0.656676	1.12475	-0.0447556	0.938806	0.90274	0.37	1.30319	1.30319	-0.0868522	0.362406	1.24877		1.30319	0.529461	0.0680495	1.30319	0.805547	-0.0476368		0.0447556	0.656676	1.12475	-0.0447556	0.938806	0.90274	0.37	0	0	0	0	0	0
																										0.0225458	0.611743	1.15046
						Y offset	Z offset																			-0.0225458	0.26643	1.27546		Seed Coordinates - Tilt, Alpha & Beta							Seed Coordinates - Tilt, Alpha & Beta
						0.182871	-0.0279833																							Tilted Seed Inner Coordinates			Tilted Seed Outer Coordinates				Tilted Seed Inner Coordinates			Tilted Seed Outer Coordinates			Length	Radius	Radius	Chart Data
						0.151172	-0.10664																			0.0632737	0.306622	1.26502		Radius	Alpha	beta	Radius	Alpha	beta		x1	y1	z1	x2	y2	z2	Check	Check	Check	x	y	z
						0.175542	-0.0583951																			-0.0632737	0.630559	1.13872		1.30319	0.294284	0	1.30319	0.00940291	0		0	0.377996	-1.24716	0	0.0122536	-1.30313	0.37	1.30319	1.30319	0	0.377996	1.24716
						0.141065	-0.111007																							1.30319	0.756797	0	1.30319	0.471915	0		0	0.894764	-0.947469	0	0.59242	-1.16075	0.37	1.30319	1.30319	0	0.0122536	1.30313
						0.135172	-0.0761657																			0.103451	0.472307	1.21017		1.30319	0.463581	3.14159	1.30319	0.1787	3.14159		7.13926e-17	-0.582726	-1.16565	2.83796e-17	-0.231642	-1.28244	0.37	1.30319	1.30319
						0.149911	-0.0648722																			-0.103451	0.742894	1.06569		1.30319	0.805547	0.436845	1.30319	0.529461	0.321159		0.397644	0.851609	-0.90274	0.207771	0.624545	-1.12475	0.37	1.30319	1.30319	0	0.894764	0.947469
						0.172657	-0.0625008																							1.30319	0.636897	0.800584	1.30319	0.400577	0.47061		0.556274	0.53963	-1.04769	0.230423	0.452935	-1.20002	0.37	1.30319	1.30319	0	0.59242	1.16075
						-0.161968	0.0631487																			0.095282	0.618007	1.14337		1.30319	0.538107	1.09034	1.30319	0.290015	0.724713		0.592282	0.308693	-1.11902	0.247049	0.279013	-1.24877	0.37	1.30319	1.30319
						-0.135294	0.07224																			-0.095282	0.876527	0.959647		1.30319	0.488995	1.42961	1.30319	0.206643	1.30835		0.606067	0.0861408	-1.15046	0.258226	0.0693701	-1.27546	0.37	1.30319	1.30319	7.13926e-17	-0.582726	1.16565
						-0.12926	0.0918601																							1.30319	0.242617	2.2211	1.30319	0.507837	1.91759		0.249182	-0.189549	-1.26502	0.595998	-0.215393	-1.13872	0.37	1.30319	1.30319	2.83796e-17	-0.231642	1.28244
						0.12926	-0.0918601																			0.095282	0.876527	0.959647		1.30319	0.380103	2.64164	1.30319	0.613288	2.28764		0.231786	-0.424324	-1.21017	0.565458	-0.4928	-1.06569	0.37	1.30319	1.30319
						0.135294	-0.07224																			-0.095282	0.618007	1.14337		1.30319	0.500461	2.81983	1.30319	0.743087	2.55858		0.197744	-0.593219	-1.14337	0.485404	-0.736044	-0.959647	0.37	1.30319	1.30319	0.397644	0.851609	0.90274
						0.161968	-0.0631487																							1.30319	0.743087	3.7246	1.30319	0.500461	3.46335		-0.485404	-0.736044	-0.959647	-0.197744	-0.593219	-1.14337	0.37	1.30319	1.30319	0.207771	0.624545	1.12475
						-0.172657	0.0625008																			0.103451	0.742894	1.06569		1.30319	0.613288	3.99554	1.30319	0.380103	3.64155		-0.565458	-0.4928	-1.06569	-0.231786	-0.424324	-1.21017	0.37	1.30319	1.30319
						-0.149911	0.0648722																			-0.103451	0.472307	1.21017		1.30319	0.507837	4.3656	1.30319	0.242617	4.06208		-0.595998	-0.215393	-1.13872	-0.249182	-0.189549	-1.26502	0.37	1.30319	1.30319	0.556274	0.53963	1.04769
						-0.135172	0.0761657																							1.30319	0.206643	4.97483	1.30319	0.488995	4.85357		-0.258226	0.0693701	-1.27546	-0.606067	0.0861408	-1.15046	0.37	1.30319	1.30319	0.230423	0.452935	1.20002
						-0.141065	0.111007																			0.0632737	0.630559	1.13872		1.30319	0.290015	5.55847	1.30319	0.538107	5.19285		-0.247049	0.279013	-1.24877	-0.592282	0.308693	-1.11902	0.37	1.30319	1.30319
																										-0.0632737	0.306622	1.26502		1.30319	0.400577	5.81258	1.30319	0.636897	5.4826		-0.230423	0.452935	-1.20002	-0.556274	0.53963	-1.04769	0.37	1.30319	1.30319	0.592282	0.308693	1.11902
																														1.30319	0.529461	5.96203	1.30319	0.805547	5.84634		-0.207771	0.624545	-1.12475	-0.397644	0.851609	-0.90274	0.37	1.30319	1.30319	0.247049	0.279013	1.24877
																										0.0225458	0.26643	1.27546
																										-0.0225458	0.611743	1.15046																		0.606067	0.0861408	1.15046
																																														0.258226	0.0693701	1.27546
																										0.0868522	0.362406	1.24877
																										-0.0868522	0.662228	1.11902																		0.249182	-0.189549	1.26502
																																														0.595998	-0.215393	1.13872
																										0.100758	0.498089	1.20002
																										-0.100758	0.768433	1.04769																		0.231786	-0.424324	1.21017
																																														0.565458	-0.4928	1.06569
																										0.0447556	0.656676	1.12475
																										-0.0447556	0.938806	0.90274																		0.197744	-0.593219	1.14337
																																														0.485404	-0.736044	0.959647
																																														-0.485404	-0.736044	0.959647
																																														-0.197744	-0.593219	1.14337
																																														-0.565458	-0.4928	1.06569
																																														-0.231786	-0.424324	1.21017
																																														-0.595998	-0.215393	1.13872
																																														-0.249182	-0.189549	1.26502
																																														-0.258226	0.0693701	1.27546
																																														-0.606067	0.0861408	1.15046
																																														-0.247049	0.279013	1.24877
																																														-0.592282	0.308693	1.11902
																																														-0.230423	0.452935	1.20002
																																														-0.556274	0.53963	1.04769
																																														-0.207771	0.624545	1.12475
																																														-0.397644	0.851609	0.90274

## Sheet: Outside Cap
	Seed Length	0.37		Glue Thickness	1e-05
	Offset Angle	0.142441		Offset	0.04
	Seed End Radius	1.30319
	Seed Center Radius	1.28999																												Seed Coordinates - Tilt & Alpha only							Seed Coordinates - Tilt & Alpha only
	Inclination	Azimuth		Radius	Offset	Radians				Tilted Seed Inner Coordinates			Tilted Seed Outer Coordinates				Tilted Seed Inner Coordinates			Tilted Seed Outer Coordinates			Length	Radius	Radius	Chart Data				Tilted Seed Inner Coordinates			Tilted Seed Outer Coordinates				Tilted Seed Inner Coordinates			Tilted Seed Outer Coordinates			Length	Coordinates Check
seed	Alpha	beta	tilt	(cm)	(cm)	Alpha	beta	tilt		Y1'	Y2'	Midpoint	Z1'	Z2'	Midpoint		x1	y1	z1	x2	y2	z2	Check	Check	Check	x	y	z		Radius	Alpha	beta	Radius	Alpha	beta		x1	y1	z1	x2	y2	z2	Check	x1	y1	z1	x2	y2	z2
1	8.7	0	0	1.25	0.03999	0.151844	0	0		0.377996	0.0122536	0.195125	1.24716	1.30313	1.27515		0	0.377996	1.24716	0	0.0122536	1.30313	0.37	1.30319	1.30319	0	0.377996	1.24716		1.30319	0.294284	0	1.30319	0.00940291	0		0	0.377996	1.24716	0	0.0122536	1.30313	0.37	0	0	0	0	-4.6213e-15	0
2	35.2	0	0	1.25	0.03999	0.614356	0	0		0.894764	0.59242	0.743592	0.947469	1.16075	1.05411		0	0.894764	0.947469	0	0.59242	1.16075	0.37	1.30319	1.30319	0	0.0122536	1.30313		1.30319	0.756797	0	1.30319	0.471915	0		0	0.894764	0.947469	0	0.59242	1.16075	0.37	0	0	0	0	0	0
3	18.4	180	0	1.25	0.03999	0.321141	3.14159	0		0.582726	0.231642	0.407184	1.16565	1.28244	1.22404		0	0.582726	1.16565	0	0.231642	1.28244	0.37	1.30319	1.30319					1.30319	0.463581	0	1.30319	0.1787	0		0	0.582726	1.16565	0	0.231642	1.28244	0.37	0	0	0	0	0	0
4	38.2	22.3	14	1.25	0.03999	0.666716	0.389208	0.244346		0.943124	0.652357	0.797741	0.899342	1.12815	1.01375		0.0447556	0.938806	0.90274	-0.0447556	0.656676	1.12475	0.37	1.30319	1.30319	0	0.894764	0.947469		1.30319	0.805547	0.0476368	1.30319	0.529461	-0.0680495		0.0447556	0.938806	0.90274	-0.0447556	0.656676	1.12475	0.37	0	0	0	0	0	0
5	29.4	38.4	33	1.25	0.03999	0.513127	0.670206	0.575959		0.794435	0.472086	0.633261	1.03304	1.21467	1.12386		0.100758	0.768433	1.04769	-0.100758	0.498089	1.20002	0.37	1.30319	1.30319	0	0.59242	1.16075		1.30319	0.636897	0.130378	1.30319	0.400577	-0.199596		0.100758	0.768433	1.04769	-0.100758	0.498089	1.20002	0.37	0	0	0	0	0	0
6	23.4	55	28	1.25	0.03999	0.408407	0.959931	0.488692		0.682101	0.342532	0.512317	1.11042	1.25737	1.18389		0.0868522	0.662228	1.11902	-0.0868522	0.362406	1.24877	0.37	1.30319	1.30319					1.30319	0.538107	0.130407	1.30319	0.290015	-0.235218		0.0868522	0.662228	1.11902	-0.0868522	0.362406	1.24877	0.37	0	0	0	0	0	0
7	19.9	79.8	7	1.25	0.03999	0.347321	1.39277	0.122173		0.61304	0.265133	0.439086	1.14999	1.27593	1.21296		0.0225458	0.611743	1.15046	-0.0225458	0.26643	1.27546	0.37	1.30319	1.30319	0	0.582726	1.16565		1.30319	0.488995	0.0368384	1.30319	0.206643	-0.084421		0.0225458	0.611743	1.15046	-0.0225458	0.26643	1.27546	0.37	0	0	0	0	0	0
8	21.3	115.6	160	1.25	0.03999	0.371755	2.0176	2.79253		0.640953	0.296228	0.46859	1.13467	1.26907	1.20187		0.0632737	0.306622	1.26502	-0.0632737	0.630559	1.13872	0.37	1.30319	1.30319	0	0.231642	1.28244		1.30319	0.242617	0.203501	1.30319	0.507837	-0.100011		0.0632737	0.306622	1.26502	-0.0632737	0.630559	1.13872	0.37	0	0	0	0	0	0
9	28.1	139	146	1.25	0.03999	0.490438	2.42601	2.54818		0.770794	0.444407	0.607601	1.0508	1.22507	1.13793		0.103451	0.472307	1.21017	-0.103451	0.742894	1.06569	0.37	1.30319	1.30319					1.30319	0.380103	0.215627	1.30319	0.613288	-0.138364		0.103451	0.472307	1.21017	-0.103451	0.742894	1.06569	0.37	0	0	0	0	0	0
10	35.4	152.8	149	1.25	0.03999	0.617847	2.66686	2.60054		0.898066	0.596468	0.747267	0.94434	1.15867	1.05151		0.095282	0.618007	1.14337	-0.095282	0.876527	0.959647	0.37	1.30319	1.30319	0.0447556	0.938806	0.90274		1.30319	0.500461	0.152972	1.30319	0.743087	-0.108279		0.095282	0.618007	1.14337	-0.095282	0.876527	0.959647	0.37	0	0	0	0	0	0
11	35.4	207.2	31	1.25	0.03999	0.617847	3.61632	0.541052		0.898066	0.596468	0.747267	0.94434	1.15867	1.05151		0.095282	0.876527	0.959647	-0.095282	0.618007	1.14337	0.37	1.30319	1.30319	-0.0447556	0.656676	1.12475		1.30319	0.743087	0.108279	1.30319	0.500461	-0.152972		0.095282	0.876527	0.959647	-0.095282	0.618007	1.14337	0.37	0	0	0	0	0	0
12	28.1	221	34	1.25	0.03999	0.490438	3.85718	0.593412		0.770794	0.444407	0.607601	1.0508	1.22507	1.13793		0.103451	0.742894	1.06569	-0.103451	0.472307	1.21017	0.37	1.30319	1.30319					1.30319	0.613288	0.138364	1.30319	0.380103	-0.215627		0.103451	0.742894	1.06569	-0.103451	0.472307	1.21017	0.37	0	0	0	0	0	0
13	21.3	244.4	20	1.25	0.03999	0.371755	4.26558	0.349066		0.640953	0.296228	0.46859	1.13467	1.26907	1.20187		0.0632737	0.630559	1.13872	-0.0632737	0.306622	1.26502	0.37	1.30319	1.30319	0.100758	0.768433	1.04769		1.30319	0.507837	0.100011	1.30319	0.242617	-0.203501		0.0632737	0.630559	1.13872	-0.0632737	0.306622	1.26502	0.37	0	0	0	0	0	0
14	19.9	280.2	173	1.25	0.03999	0.347321	4.89041	3.01942		0.61304	0.265133	0.439086	1.14999	1.27593	1.21296		0.0225458	0.26643	1.27546	-0.0225458	0.611743	1.15046	0.37	1.30319	1.30319	-0.100758	0.498089	1.20002		1.30319	0.206643	0.084421	1.30319	0.488995	-0.0368384		0.0225458	0.26643	1.27546	-0.0225458	0.611743	1.15046	0.37	0	0	0	0	0	0
15	23.4	305	152	1.25	0.03999	0.408407	5.32325	2.6529		0.682101	0.342532	0.512317	1.11042	1.25737	1.18389		0.0868522	0.362406	1.24877	-0.0868522	0.662228	1.11902	0.37	1.30319	1.30319					1.30319	0.290015	0.235218	1.30319	0.538107	-0.130407		0.0868522	0.362406	1.24877	-0.0868522	0.662228	1.11902	0.37	0	0	0	0	0	0
16	29.4	321.6	147	1.25	0.03999	0.513127	5.61298	2.56563		0.794435	0.472086	0.633261	1.03304	1.21467	1.12386		0.100758	0.498089	1.20002	-0.100758	0.768433	1.04769	0.37	1.30319	1.30319	0.0868522	0.662228	1.11902		1.30319	0.400577	0.199596	1.30319	0.636897	-0.130378		0.100758	0.498089	1.20002	-0.100758	0.768433	1.04769	0.37	0	0	0	0	0	0
17	38.2	337.7	166	1.25	0.03999	0.666716	5.89398	2.89725		0.943124	0.652357	0.797741	0.899342	1.12815	1.01375		0.0447556	0.656676	1.12475	-0.0447556	0.938806	0.90274	0.37	1.30319	1.30319	-0.0868522	0.362406	1.24877		1.30319	0.529461	0.0680495	1.30319	0.805547	-0.0476368		0.0447556	0.656676	1.12475	-0.0447556	0.938806	0.90274	0.37	0	0	0	0	0	0
																										0.0225458	0.611743	1.15046
						Y offset	Z offset																			-0.0225458	0.26643	1.27546		Seed Coordinates - Tilt, Alpha & Beta							Seed Coordinates - Tilt, Alpha & Beta
						0.182871	-0.0279833																							Tilted Seed Inner Coordinates			Tilted Seed Outer Coordinates				Tilted Seed Inner Coordinates			Tilted Seed Outer Coordinates			Length	Radius	Radius	Chart Data
						0.151172	-0.10664																			0.0632737	0.306622	1.26502		Radius	Alpha	beta	Radius	Alpha	beta		x1	y1	z1	x2	y2	z2	Check	Check	Check	x	y	z
						0.175542	-0.0583951																			-0.0632737	0.630559	1.13872		1.30319	0.294284	0	1.30319	0.00940291	0		0	0.377996	-1.24716	0	0.0122536	-1.30313	0.37	1.30319	1.30319	0	0.377996	1.24716
						0.141065	-0.111007																							1.30319	0.756797	0	1.30319	0.471915	0		0	0.894764	-0.947469	0	0.59242	-1.16075	0.37	1.30319	1.30319	0	0.0122536	1.30313
						0.135172	-0.0761657																			0.103451	0.472307	1.21017		1.30319	0.463581	3.14159	1.30319	0.1787	3.14159		7.13926e-17	-0.582726	-1.16565	2.83796e-17	-0.231642	-1.28244	0.37	1.30319	1.30319
						0.149911	-0.0648722																			-0.103451	0.742894	1.06569		1.30319	0.805547	0.436845	1.30319	0.529461	0.321159		0.397644	0.851609	-0.90274	0.207771	0.624545	-1.12475	0.37	1.30319	1.30319	0	0.894764	0.947469
						0.172657	-0.0625008																							1.30319	0.636897	0.800584	1.30319	0.400577	0.47061		0.556274	0.53963	-1.04769	0.230423	0.452935	-1.20002	0.37	1.30319	1.30319	0	0.59242	1.16075
						-0.161968	0.0631487																			0.095282	0.618007	1.14337		1.30319	0.538107	1.09034	1.30319	0.290015	0.724713		0.592282	0.308693	-1.11902	0.247049	0.279013	-1.24877	0.37	1.30319	1.30319
						-0.135294	0.07224																			-0.095282	0.876527	0.959647		1.30319	0.488995	1.42961	1.30319	0.206643	1.30835		0.606067	0.0861408	-1.15046	0.258226	0.0693701	-1.27546	0.37	1.30319	1.30319	7.13926e-17	-0.582726	1.16565
						-0.12926	0.0918601																							1.30319	0.242617	2.2211	1.30319	0.507837	1.91759		0.249182	-0.189549	-1.26502	0.595998	-0.215393	-1.13872	0.37	1.30319	1.30319	2.83796e-17	-0.231642	1.28244
						0.12926	-0.0918601																			0.095282	0.876527	0.959647		1.30319	0.380103	2.64164	1.30319	0.613288	2.28764		0.231786	-0.424324	-1.21017	0.565458	-0.4928	-1.06569	0.37	1.30319	1.30319
						0.135294	-0.07224																			-0.095282	0.618007	1.14337		1.30319	0.500461	2.81983	1.30319	0.743087	2.55858		0.197744	-0.593219	-1.14337	0.485404	-0.736044	-0.959647	0.37	1.30319	1.30319	0.397644	0.851609	0.90274
						0.161968	-0.0631487																							1.30319	0.743087	3.7246	1.30319	0.500461	3.46335		-0.485404	-0.736044	-0.959647	-0.197744	-0.593219	-1.14337	0.37	1.30319	1.30319	0.207771	0.624545	1.12475
						-0.172657	0.0625008																			0.103451	0.742894	1.06569		1.30319	0.613288	3.99554	1.30319	0.380103	3.64155		-0.565458	-0.4928	-1.06569	-0.231786	-0.424324	-1.21017	0.37	1.30319	1.30319
						-0.149911	0.0648722																			-0.103451	0.472307	1.21017		1.30319	0.507837	4.3656	1.30319	0.242617	4.06208		-0.595998	-0.215393	-1.13872	-0.249182	-0.189549	-1.26502	0.37	1.30319	1.30319	0.556274	0.53963	1.04769
						-0.135172	0.0761657																							1.30319	0.206643	4.97483	1.30319	0.488995	4.85357		-0.258226	0.0693701	-1.27546	-0.606067	0.0861408	-1.15046	0.37	1.30319	1.30319	0.230423	0.452935	1.20002
						-0.141065	0.111007																			0.0632737	0.630559	1.13872		1.30319	0.290015	5.55847	1.30319	0.538107	5.19285		-0.247049	0.279013	-1.24877	-0.592282	0.308693	-1.11902	0.37	1.30319	1.30319
																										-0.0632737	0.306622	1.26502		1.30319	0.400577	5.81258	1.30319	0.636897	5.4826		-0.230423	0.452935	-1.20002	-0.556274	0.53963	-1.04769	0.37	1.30319	1.30319	0.592282	0.308693	1.11902
																														1.30319	0.529461	5.96203	1.30319	0.805547	5.84634		-0.207771	0.624545	-1.12475	-0.397644	0.851609	-0.90274	0.37	1.30319	1.30319	0.247049	0.279013	1.24877
																										0.0225458	0.26643	1.27546
																										-0.0225458	0.611743	1.15046																		0.606067	0.0861408	1.15046
																																														0.258226	0.0693701	1.27546
																										0.0868522	0.362406	1.24877
																										-0.0868522	0.662228	1.11902																		0.249182	-0.189549	1.26502
																																														0.595998	-0.215393	1.13872
																										0.100758	0.498089	1.20002
																										-0.100758	0.768433	1.04769																		0.231786	-0.424324	1.21017
																																														0.565458	-0.4928	1.06569
																										0.0447556	0.656676	1.12475
																										-0.0447556	0.938806	0.90274																		0.197744	-0.593219	1.14337
																																														0.485404	-0.736044	0.959647
																																														-0.485404	-0.736044	0.959647
																																														-0.197744	-0.593219	1.14337
																																														-0.565458	-0.4928	1.06569
																																														-0.231786	-0.424324	1.21017
																																														-0.595998	-0.215393	1.13872
																																														-0.249182	-0.189549	1.26502
																																														-0.258226	0.0693701	1.27546
																																														-0.606067	0.0861408	1.15046
																																														-0.247049	0.279013	1.24877
																																														-0.592282	0.308693	1.11902
																																														-0.230423	0.452935	1.20002
																																														-0.556274	0.53963	1.04769
																																														-0.207771	0.624545	1.12475
																																														-0.397644	0.851609	0.90274

## Sheet: Inside Cap
	Seed Length	0.365		Glue Thickness	1e-05
	Offset Angle	0.140541		Offset	0.04
	Seed End Radius	1.30284
	Seed Center Radius	1.28999																												Seed Coordinates - Tilt & Alpha only							Seed Coordinates - Tilt & Alpha only
	Inclination	Azimuth		Radius	Offset	Radians				Tilted Seed Inner Coordinates			Tilted Seed Outer Coordinates				Tilted Seed Inner Coordinates			Tilted Seed Outer Coordinates			Length	Radius	Radius	Chart Data				Tilted Seed Inner Coordinates			Tilted Seed Outer Coordinates				Tilted Seed Inner Coordinates			Tilted Seed Outer Coordinates			Length	Coordinates Check
seed	Alpha	beta	tilt	(cm)	(cm)	Alpha	beta	tilt		Y1'	Y2'	Midpoint	Z1'	Z2'	Midpoint		x1	y1	z1	x2	y2	z2	Check	Check	Check	x	y	z		Radius	Alpha	beta	Radius	Alpha	beta		x1	y1	z1	x2	y2	z2	Check	x1	y1	z1	x2	y2	z2
1	8.7	0	0	1.25	0.03999	0.151844	0	0		0.375525	0.0147248	0.195125	1.24754	1.30275	1.27515		0	0.375525	1.24754	0	0.0147248	1.30275	0.365	1.30284	1.30284	0	0.375525	1.24754		1.30284	0.292385	0	1.30284	0.0113024	0		0	0.375525	1.24754	0	0.0147248	1.30275	0.365	0	0	0	0	9.89313e-15	0
2	35.2	0	0	1.25	0.03999	0.614356	0	0		0.892721	0.594463	0.743592	0.94891	1.15931	1.05411		0	0.892721	0.94891	0	0.594463	1.15931	0.365	1.30284	1.30284	0	0.0147248	1.30275		1.30284	0.754897	0	1.30284	0.473815	0		0	0.892721	0.94891	0	0.594463	1.15931	0.365	0	0	0	0	0	0
3	18.4	180	0	1.25	0.03999	0.321141	3.14159	0		0.580354	0.234014	0.407184	1.16643	1.28165	1.22404		0	0.580354	1.16643	0	0.234014	1.28165	0.365	1.30284	1.30284					1.30284	0.461682	0	1.30284	0.180599	0		0	0.580354	1.16643	0	0.234014	1.28165	0.365	0	0	0	0	-3.88578e-16	0
4	38.2	22.3	14	1.25	0.03999	0.666716	0.389208	0.244346		0.94116	0.654322	0.797741	0.900888	1.12661	1.01375		0.0441507	0.936899	0.90424	-0.0441507	0.658582	1.12325	0.365	1.30284	1.30284	0	0.892721	0.94891		1.30284	0.803689	0.0470895	1.30284	0.531276	-0.066939		0.0441507	0.936899	0.90424	-0.0441507	0.658582	1.12325	0.365	0	0	0	0	0	0
5	29.4	38.4	33	1.25	0.03999	0.513127	0.670206	0.575959		0.792257	0.474264	0.633261	1.03427	1.21345	1.12386		0.0993966	0.766607	1.04872	-0.0993966	0.499915	1.19899	0.365	1.30284	1.30284	0	0.594463	1.15931		1.30284	0.635201	0.128939	1.30284	0.401961	-0.196267		0.0993966	0.766607	1.04872	-0.0993966	0.499915	1.19899	0.365	0	0	0	0	0	0
6	23.4	55	28	1.25	0.03999	0.408407	0.959931	0.488692		0.679807	0.344827	0.512317	1.11141	1.25637	1.18389		0.0856786	0.660202	1.1199	-0.0856786	0.364432	1.24789	0.365	1.30284	1.30284					1.30284	0.536338	0.129055	1.30284	0.291457	-0.230908		0.0856786	0.660202	1.1199	-0.0856786	0.364432	1.24789	0.365	0	0	0	0	0	0
7	19.9	79.8	7	1.25	0.03999	0.347321	1.39277	0.122173		0.610689	0.267484	0.439086	1.15084	1.27508	1.21296		0.0222412	0.60941	1.15131	-0.0222412	0.268763	1.27462	0.365	1.30284	1.30284	0	0.580354	1.16643		1.30284	0.487103	0.03648	1.30284	0.208503	-0.0825657		0.0222412	0.60941	1.15131	-0.0222412	0.268763	1.27462	0.365	0	0	0	-4.85723e-17	6.10623e-16	0
8	21.3	115.6	160	1.25	0.03999	0.371755	2.0176	2.79253		0.638624	0.298557	0.46859	1.13558	1.26817	1.20187		0.0624187	0.308811	1.26417	-0.0624187	0.62837	1.13958	0.365	1.30284	1.30284	0	0.234014	1.28165		1.30284	0.244245	0.199439	1.30284	0.506001	-0.0990095		0.0624187	0.308811	1.26417	-0.0624187	0.62837	1.13958	0.365	1.38778e-16	7.21645e-16	0	0	0	0
9	28.1	139	146	1.25	0.03999	0.490438	2.42601	2.54818		0.768589	0.446612	0.607601	1.05198	1.22389	1.13793		0.102053	0.474135	1.2092	-0.102053	0.741066	1.06667	0.365	1.30284	1.30284					1.30284	0.381443	0.212005	1.30284	0.6116	-0.13685		0.102053	0.474135	1.2092	-0.102053	0.741066	1.06667	0.365	0	0	0	0	0	0
10	35.4	152.8	149	1.25	0.03999	0.617847	2.66686	2.60054		0.896028	0.598506	0.747267	0.945788	1.15723	1.05151		0.0939944	0.619754	1.14213	-0.0939944	0.87478	0.960888	0.365	1.30284	1.30284	0.0441507	0.936899	0.90424		1.30284	0.50195	0.150517	1.30284	0.741382	-0.107039		0.0939944	0.619754	1.14213	-0.0939944	0.87478	0.960888	0.365	0	0	0	0	0	0
11	35.4	207.2	31	1.25	0.03999	0.617847	3.61632	0.541052		0.896028	0.598506	0.747267	0.945788	1.15723	1.05151		0.0939944	0.87478	0.960888	-0.0939944	0.619754	1.14213	0.365	1.30284	1.30284	-0.0441507	0.658582	1.12325		1.30284	0.741382	0.107039	1.30284	0.50195	-0.150517		0.0939944	0.87478	0.960888	-0.0939944	0.619754	1.14213	0.365	0	0	0	0	0	0
12	28.1	221	34	1.25	0.03999	0.490438	3.85718	0.593412		0.768589	0.446612	0.607601	1.05198	1.22389	1.13793		0.102053	0.741066	1.06667	-0.102053	0.474135	1.2092	0.365	1.30284	1.30284					1.30284	0.6116	0.13685	1.30284	0.381443	-0.212005		0.102053	0.741066	1.06667	-0.102053	0.474135	1.2092	0.365	0	0	0	0	0	0
13	21.3	244.4	20	1.25	0.03999	0.371755	4.26558	0.349066		0.638624	0.298557	0.46859	1.13558	1.26817	1.20187		0.0624187	0.62837	1.13958	-0.0624187	0.308811	1.26417	0.365	1.30284	1.30284	0.0993966	0.766607	1.04872		1.30284	0.506001	0.0990095	1.30284	0.244245	-0.199439		0.0624187	0.62837	1.13958	-0.0624187	0.308811	1.26417	0.365	0	0	0	-1.38778e-16	7.21645e-16	0
14	19.9	280.2	173	1.25	0.03999	0.347321	4.89041	3.01942		0.610689	0.267484	0.439086	1.15084	1.27508	1.21296		0.0222412	0.268763	1.27462	-0.0222412	0.60941	1.15131	0.365	1.30284	1.30284	-0.0993966	0.499915	1.19899		1.30284	0.208503	0.0825657	1.30284	0.487103	-0.03648		0.0222412	0.268763	1.27462	-0.0222412	0.60941	1.15131	0.365	4.85723e-17	6.10623e-16	0	0	0	0
15	23.4	305	152	1.25	0.03999	0.408407	5.32325	2.6529		0.679807	0.344827	0.512317	1.11141	1.25637	1.18389		0.0856786	0.364432	1.24789	-0.0856786	0.660202	1.1199	0.365	1.30284	1.30284					1.30284	0.291457	0.230908	1.30284	0.536338	-0.129055		0.0856786	0.364432	1.24789	-0.0856786	0.660202	1.1199	0.365	0	0	0	0	0	0
16	29.4	321.6	147	1.25	0.03999	0.513127	5.61298	2.56563		0.792257	0.474264	0.633261	1.03427	1.21345	1.12386		0.0993966	0.499915	1.19899	-0.0993966	0.766607	1.04872	0.365	1.30284	1.30284	0.0856786	0.660202	1.1199		1.30284	0.401961	0.196267	1.30284	0.635201	-0.128939		0.0993966	0.499915	1.19899	-0.0993966	0.766607	1.04872	0.365	0	0	0	0	0	0
17	38.2	337.7	166	1.25	0.03999	0.666716	5.89398	2.89725		0.94116	0.654322	0.797741	0.900888	1.12661	1.01375		0.0441507	0.658582	1.12325	-0.0441507	0.936899	0.90424	0.365	1.30284	1.30284	-0.0856786	0.364432	1.24789		1.30284	0.531276	0.066939	1.30284	0.803689	-0.0470895		0.0441507	0.658582	1.12325	-0.0441507	0.936899	0.90424	0.365	0	0	0	0	0	0
																										0.0222412	0.60941	1.15131
						Y offset	Z offset																			-0.0222412	0.268763	1.27462		Seed Coordinates - Tilt, Alpha & Beta							Seed Coordinates - Tilt, Alpha & Beta
						0.1804	-0.0276051																							Tilted Seed Inner Coordinates			Tilted Seed Outer Coordinates				Tilted Seed Inner Coordinates			Tilted Seed Outer Coordinates			Length	Radius	Radius	Chart Data
						0.149129	-0.105199																			0.0624187	0.308811	1.26417		Radius	Alpha	beta	Radius	Alpha	beta		x1	y1	z1	x2	y2	z2	Check	Check	Check	x	y	z
						0.17317	-0.0576059																			-0.0624187	0.62837	1.13958		1.30284	0.292385	0	1.30284	0.0113024	0		0	0.375525	-1.24754	0	0.0147248	-1.30275	0.365	1.30284	1.30284	0	0.375525	1.24754
						0.139159	-0.109507																							1.30284	0.754897	0	1.30284	0.473815	0		0	0.892721	-0.94891	0	0.594463	-1.15931	0.365	1.30284	1.30284	0	0.0147248	1.30275
						0.133346	-0.0751364																			0.102053	0.474135	1.2092		1.30284	0.461682	3.14159	1.30284	0.180599	3.14159		7.1102e-17	-0.580354	-1.16643	2.86702e-17	-0.234014	-1.28165	0.365	1.30284	1.30284
						0.147885	-0.0639956																			-0.102053	0.741066	1.06667		1.30284	0.803689	0.436298	1.30284	0.531276	0.322269		0.396361	0.850075	-0.90424	0.209054	0.62608	-1.12325	0.365	1.30284	1.30284	0	0.892721	0.94891
						0.170323	-0.0616562																							1.30284	0.635201	0.799145	1.30284	0.401961	0.473939		0.554072	0.539045	-1.04872	0.232625	0.45352	-1.19899	0.365	1.30284	1.30284	0	0.594463	1.15931
						-0.159779	0.0622954																			0.0939944	0.619754	1.14213		1.30284	0.536338	1.08899	1.30284	0.291457	0.729023		0.589949	0.308492	-1.1199	0.249382	0.279213	-1.24789	0.365	1.30284	1.30284
						-0.133465	0.0712638																			-0.0939944	0.87478	0.960888		1.30284	0.487103	1.42925	1.30284	0.208503	1.31021		0.603717	0.0860275	-1.15131	0.260577	0.0694834	-1.27462	0.365	1.30284	1.30284	7.1102e-17	-0.580354	1.16643
						-0.127513	0.0906187																							1.30284	0.244245	2.21704	1.30284	0.506001	1.91859		0.251526	-0.189724	-1.26417	0.593655	-0.215218	-1.13958	0.365	1.30284	1.30284	2.86702e-17	-0.234014	1.28165
						0.127513	-0.0906187																			0.0939944	0.87478	0.960888		1.30284	0.381443	2.63801	1.30284	0.6116	2.28916		0.234041	-0.424787	-1.2092	0.563203	-0.492337	-1.06667	0.365	1.30284	1.30284
						0.133465	-0.0712638																			-0.0939944	0.619754	1.14213		1.30284	0.50195	2.81738	1.30284	0.741382	2.55982		0.199688	-0.594184	-1.14213	0.48346	-0.735079	-0.960888	0.365	1.30284	1.30284	0.396361	0.850075	0.90424
						0.159779	-0.0622954																							1.30284	0.741382	3.72336	1.30284	0.50195	3.46581		-0.48346	-0.735079	-0.960888	-0.199688	-0.594184	-1.14213	0.365	1.30284	1.30284	0.209054	0.62608	1.12325
						-0.170323	0.0616562																			0.102053	0.741066	1.06667		1.30284	0.6116	3.99403	1.30284	0.381443	3.64517		-0.563203	-0.492337	-1.06667	-0.234041	-0.424787	-1.2092	0.365	1.30284	1.30284
						-0.147885	0.0639956																			-0.102053	0.474135	1.2092		1.30284	0.506001	4.36459	1.30284	0.244245	4.06615		-0.593655	-0.215218	-1.13958	-0.251526	-0.189724	-1.26417	0.365	1.30284	1.30284	0.554072	0.539045	1.04872
						-0.133346	0.0751364																							1.30284	0.208503	4.97298	1.30284	0.487103	4.85393		-0.260577	0.0694834	-1.27462	-0.603717	0.0860275	-1.15131	0.365	1.30284	1.30284	0.232625	0.45352	1.19899
						-0.139159	0.109507																			0.0624187	0.62837	1.13958		1.30284	0.291457	5.55416	1.30284	0.536338	5.1942		-0.249382	0.279213	-1.24789	-0.589949	0.308492	-1.1199	0.365	1.30284	1.30284
																										-0.0624187	0.308811	1.26417		1.30284	0.401961	5.80925	1.30284	0.635201	5.48404		-0.232625	0.45352	-1.19899	-0.554072	0.539045	-1.04872	0.365	1.30284	1.30284	0.589949	0.308492	1.1199
																														1.30284	0.531276	5.96092	1.30284	0.803689	5.84689		-0.209054	0.62608	-1.12325	-0.396361	0.850075	-0.90424	0.365	1.30284	1.30284	0.249382	0.279213	1.24789
																										0.0222412	0.268763	1.27462
																										-0.0222412	0.60941	1.15131																		0.603717	0.0860275	1.15131
																																														0.260577	0.0694834	1.27462
																										0.0856786	0.364432	1.24789
																										-0.0856786	0.660202	1.1199																		0.251526	-0.189724	1.26417
																																														0.593655	-0.215218	1.13958
																										0.0993966	0.499915	1.19899
																										-0.0993966	0.766607	1.04872																		0.234041	-0.424787	1.2092
																																														0.563203	-0.492337	1.06667
																										0.0441507	0.658582	1.12325
																										-0.0441507	0.936899	0.90424																		0.199688	-0.594184	1.14213
																																														0.48346	-0.735079	0.960888
																																														-0.48346	-0.735079	0.960888
																																														-0.199688	-0.594184	1.14213
																																														-0.563203	-0.492337	1.06667
																																														-0.234041	-0.424787	1.2092
																																														-0.593655	-0.215218	1.13958
																																														-0.251526	-0.189724	1.26417
																																														-0.260577	0.0694834	1.27462
																																														-0.603717	0.0860275	1.15131
																																														-0.249382	0.279213	1.24789
																																														-0.589949	0.308492	1.1199
																																														-0.232625	0.45352	1.19899
																																														-0.554072	0.539045	1.04872
																																														-0.209054	0.62608	1.12325
																																														-0.396361	0.850075	0.90424

## Sheet: Seed Parts
	Ag Cylinder
	Inner Coordinates			Outer Coordinates
Seed	x1	y1	z1	x2	y2	z2				Ag Cylinder
1	0	0.343399	-1.25246	0	0.0468509	-1.29784	0	-0.296548	-0.0453782	rcc 0 0.34339903 -1.25245811 0 -0.29654817 -0.04537824 0.025 $Ag Cylinder
2	0	0.866164	-0.967644	0	0.62102	-1.14057	0	-0.245143	-0.17293	rcc 0 0.86616366 -0.9676439 0 -0.24514347 -0.17292969 0.025 $Ag Cylinder
3	0	-0.549516	-1.17669	0	-0.264853	-1.27139	0	0.284663	-0.0946947	rcc 0 -0.5495155 -1.17669321 0 0.2846628 -0.09469471 0.025 $Ag Cylinder
4	0.379683	0.83013	-0.923742	0.225732	0.646024	-1.10375	-0.153951	-0.184106	-0.180012	rcc 0.37968295 0.83013033 -0.92374168 -0.153951 -0.18410587 -0.18001171 0.025 $Ag Cylinder
5	0.52545	0.531429	-1.0621	0.261247	0.461135	-1.18561	-0.264204	-0.070294	-0.123512	rcc 0.52545043 0.53142943 -1.06210112 -0.264204 -0.07029396 -0.12351196 0.025 $Ag Cylinder
6	0.559624	0.305885	-1.1313	0.279706	0.28182	-1.23649	-0.279918	-0.0240652	-0.105198	rcc 0.55962446 0.30588542 -1.13129517 -0.279918 -0.02406515 -0.10519824 0.025 $Ag Cylinder
7	0.573163	0.0845544	-1.16229	0.29113	0.0709565	-1.26364	-0.282033	-0.0135979	-0.101353	rcc 0.57316332 0.08455441 -1.16228592 -0.282033 -0.01359788 -0.10135272 0.025 $Ag Cylinder
8	0.281989	-0.191994	-1.25307	0.563191	-0.212948	-1.15067	0.281202	-0.0209543	0.102403	rcc 0.2819892 -0.19199411 -1.25307404 0.281202 -0.02095429 0.10240335 0.025 $Ag Cylinder
9	0.26335	-0.430802	-1.19651	0.533894	-0.486322	-1.07936	0.270544	-0.0555204	0.117146	rcc 0.26334963 -0.43080182 -1.19650782 0.270544 -0.05552037 0.11714597 0.025 $Ag Cylinder
10	0.224955	-0.606729	-1.12599	0.458193	-0.722533	-0.977026	0.233237	-0.115804	0.148962	rcc 0.22495546 -0.60672946 -1.12598784 0.233237 -0.11580395 0.14896227 0.025 $Ag Cylinder
11	-0.458193	-0.722533	-0.977026	-0.224955	-0.606729	-1.12599	0.233237	0.115804	-0.148962	rcc -0.45819286 -0.72253341 -0.97702557 0.233237 0.11580395 -0.14896227 0.025 $Ag Cylinder
12	-0.533894	-0.486322	-1.07936	-0.26335	-0.430802	-1.19651	0.270544	0.0555204	-0.117146	rcc -0.53389411 -0.48632219 -1.07936185 0.270544 0.05552037 -0.11714597 0.025 $Ag Cylinder
13	-0.563191	-0.212948	-1.15067	-0.281989	-0.191994	-1.25307	0.281202	0.0209543	-0.102403	rcc -0.56319103 -0.2129484 -1.15067069 0.281202 0.02095429 -0.10240335 0.025 $Ag Cylinder
14	-0.29113	0.0709565	-1.26364	-0.573163	0.0845544	-1.16229	-0.282033	0.0135979	0.101353	rcc -0.29113013 0.07095653 -1.26363864 -0.282033 0.01359788 0.10135272 0.025 $Ag Cylinder
15	-0.279706	0.28182	-1.23649	-0.559624	0.305885	-1.1313	-0.279918	0.0240652	0.105198	rcc -0.27970626 0.28182027 -1.23649341 -0.279918 0.02406515 0.10519824 0.025 $Ag Cylinder
16	-0.261247	0.461135	-1.18561	-0.52545	0.531429	-1.0621	-0.264204	0.070294	0.123512	rcc -0.26124681 0.46113547 -1.18561308 -0.264204 0.07029396 0.12351196 0.025 $Ag Cylinder
17	-0.225732	0.646024	-1.10375	-0.379683	0.83013	-0.923742	-0.153951	0.184106	0.180012	rcc -0.22573226 0.64602446 -1.10375339 -0.153951 0.18410587 0.18001171 0.025 $Ag Cylinder
	AgI Cylinder
	Inner Coordinates			Outer Coordinates
Seed	x1	y1	z1	x2	y2	z2				AgI Cylinder
1	0	0.343498	-1.25244	0	0.046752	-1.29785	0	-0.296746	-0.0454085	rcc 0 0.34349788 -1.25244298 0 -0.29674587 -0.0454085 0.0251 $AgI Cylinder
2	0	0.866245	-0.967586	0	0.620938	-1.14063	0	-0.245307	-0.173045	rcc 0 0.86624537 -0.96758626 0 -0.2453069 -0.17304498 0.0251 $AgI Cylinder
3	0	-0.54961	-1.17666	0	-0.264758	-1.27142	0	0.284853	-0.0947578	rcc 0 -0.54961039 -1.17666165 0 0.28485258 -0.09475784 0.0251 $AgI Cylinder
4	0.379734	0.830192	-0.923682	0.225681	0.645963	-1.10381	-0.154053	-0.184229	-0.180132	rcc 0.37973426 0.8301917 -0.92368168 -0.154053 -0.1842286 -0.18013171 0.0251 $AgI Cylinder
5	0.525539	0.531453	-1.06206	0.261159	0.461112	-1.18565	-0.26438	-0.0703408	-0.123594	rcc 0.5255385 0.53145286 -1.06205995 -0.26438 -0.07034082 -0.1235943 0.0251 $AgI Cylinder
6	0.559718	0.305893	-1.13126	0.279613	0.281812	-1.23653	-0.280105	-0.0240812	-0.105268	rcc 0.55971777 0.30589345 -1.13126011 -0.280105 -0.0240812 -0.10526836 0.0251 $AgI Cylinder
7	0.573257	0.0845589	-1.16225	0.291036	0.070952	-1.26367	-0.282221	-0.0136069	-0.10142	rcc 0.57325733 0.08455894 -1.16225213 -0.282221 -0.01360694 -0.1014203 0.0251 $AgI Cylinder
8	0.281895	-0.191987	-1.25311	0.563285	-0.212955	-1.15064	0.281389	-0.0209683	0.102472	rcc 0.28189546 -0.19198713 -1.25310818 0.281389 -0.02096826 0.10247162 0.0251 $AgI Cylinder
9	0.263259	-0.430783	-1.19655	0.533984	-0.486341	-1.07932	0.270725	-0.0555574	0.117224	rcc 0.26325945 -0.43078332 -1.19654687 0.270725 -0.05555737 0.11722406 0.0251 $AgI Cylinder
10	0.224878	-0.606691	-1.12604	0.458271	-0.722572	-0.976976	0.233393	-0.115881	0.149062	rcc 0.22487771 -0.60669086 -1.12603749 0.233393 -0.11588115 0.14906157 0.0251 $AgI Cylinder
11	-0.458271	-0.722572	-0.976976	-0.224878	-0.606691	-1.12604	0.233393	0.115881	-0.149062	rcc -0.45827061 -0.72257201 -0.97697592 0.233393 0.11588115 -0.14906157 0.0251 $AgI Cylinder
12	-0.533984	-0.486341	-1.07932	-0.263259	-0.430783	-1.19655	0.270725	0.0555574	-0.117224	rcc -0.53398429 -0.48634069 -1.07932281 0.270725 0.05555737 -0.11722406 0.0251 $AgI Cylinder
13	-0.563285	-0.212955	-1.15064	-0.281895	-0.191987	-1.25311	0.281389	0.0209683	-0.102472	rcc -0.56328476 -0.21295539 -1.15063656 0.281389 0.02096826 -0.10247162 0.0251 $AgI Cylinder
14	-0.291036	0.070952	-1.26367	-0.573257	0.0845589	-1.16225	-0.282221	0.0136069	0.10142	rcc -0.29103612 0.070952 -1.26367243 -0.282221 0.01360694 0.1014203 0.0251 $AgI Cylinder
15	-0.279613	0.281812	-1.23653	-0.559718	0.305893	-1.13126	-0.280105	0.0240812	0.105268	rcc -0.27961295 0.28181225 -1.23652847 -0.280105 0.0240812 0.10526836 0.0251 $AgI Cylinder
16	-0.261159	0.461112	-1.18565	-0.525539	0.531453	-1.06206	-0.26438	0.0703408	0.123594	rcc -0.26115874 0.46111204 -1.18565425 -0.26438 0.07034082 0.1235943 0.0251 $AgI Cylinder
17	-0.225681	0.645963	-1.10381	-0.379734	0.830192	-0.923682	-0.154053	0.184229	0.180132	rcc -0.22568094 0.6459631 -1.10381339 -0.154053 0.1842286 0.18013171 0.0251 $AgI Cylinder
	Air Cylinder
	Inner Coordinates			Outer Coordinates
Seed	x1	y1	z1	x2	y2	z2				Air Cylinder
1	0	0.377996	-1.24716	0	0.0122536	-1.30313	0	-0.365743	-0.0559665	rcc 0 0.37799631 -1.24716398 0 -0.36574273 -0.0559665 0.035 $Air Cylinder
2	0	0.894764	-0.947469	0	0.59242	-1.16075	0	-0.302344	-0.21328	rcc 0 0.89476373 -0.94746877 0 -0.30234361 -0.21327996 0.035 $Air Cylinder
3	0	-0.582726	-1.16565	0	-0.231642	-1.28244	0	0.351084	-0.11679	rcc 0 -0.58272616 -1.16564549 0 0.35108412 -0.11679015 0.035 $Air Cylinder
4	0.397644	0.851609	-0.90274	0.207771	0.624545	-1.12475	-0.189873	-0.227064	-0.222014	rcc 0.39764386 0.85160935 -0.90274031 -0.189873 -0.2270639 -0.22201444 0.035 $Air Cylinder
5	0.556274	0.53963	-1.04769	0.230423	0.452935	-1.20002	-0.325851	-0.0866959	-0.152331	rcc 0.55627419 0.5396304 -1.0476914 -0.325851 -0.0866959 -0.15233141 0.035 $Air Cylinder
6	0.592282	0.308693	-1.11902	0.247049	0.279013	-1.24877	-0.345232	-0.0296804	-0.129744	rcc 0.59228159 0.30869302 -1.11902205 -0.345232 -0.02968035 -0.12974448 0.035 $Air Cylinder
7	0.606067	0.0861408	-1.15046	0.258226	0.0693701	-1.27546	-0.347841	-0.0167707	-0.125002	rcc 0.6060672 0.08614083 -1.15046143 -0.347841 -0.01677072 -0.1250017 0.035 $Air Cylinder
8	0.249182	-0.189549	-1.26502	0.595998	-0.215393	-1.13872	0.346816	-0.0258436	0.126297	rcc 0.24918232 -0.18954944 -1.2650211 0.346816 -0.02584363 0.12629747 0.035 $Air Cylinder
9	0.231786	-0.424324	-1.21017	0.565458	-0.4928	-1.06569	0.333672	-0.0684751	0.14448	rcc 0.23178611 -0.42432445 -1.21017485 0.333672 -0.06847511 0.14448003 0.035 $Air Cylinder
10	0.197744	-0.593219	-1.14337	0.485404	-0.736044	-0.959647	0.287659	-0.142825	0.18372	rcc 0.19774443 -0.593219 -1.14336677 0.287659 -0.14282487 0.18372013 0.035 $Air Cylinder
11	-0.485404	-0.736044	-0.959647	-0.197744	-0.593219	-1.14337	0.287659	0.142825	-0.18372	rcc -0.48540389 -0.73604387 -0.95964664 0.287659 0.14282487 -0.18372013 0.035 $Air Cylinder
12	-0.565458	-0.4928	-1.06569	-0.231786	-0.424324	-1.21017	0.333672	0.0684751	-0.14448	rcc -0.56545763 -0.49279956 -1.06569482 0.333672 0.06847511 -0.14448003 0.035 $Air Cylinder
13	-0.595998	-0.215393	-1.13872	-0.249182	-0.189549	-1.26502	0.346816	0.0258436	-0.126297	rcc -0.59599791 -0.21539307 -1.13872363 0.346816 0.02584363 -0.12629747 0.035 $Air Cylinder
14	-0.258226	0.0693701	-1.27546	-0.606067	0.0861408	-1.15046	-0.347841	0.0167707	0.125002	rcc -0.25822626 0.06937011 -1.27546313 -0.347841 0.01677072 0.1250017 0.035 $Air Cylinder
15	-0.247049	0.279013	-1.24877	-0.592282	0.308693	-1.11902	-0.345232	0.0296804	0.129744	rcc -0.24704913 0.27901267 -1.24876653 -0.345232 0.02968035 0.12974448 0.035 $Air Cylinder
16	-0.230423	0.452935	-1.20002	-0.556274	0.53963	-1.04769	-0.325851	0.0866959	0.152331	rcc -0.23042306 0.4529345 -1.20002281 -0.325851 0.0866959 0.15233141 0.035 $Air Cylinder
17	-0.207771	0.624545	-1.12475	-0.397644	0.851609	-0.90274	-0.189873	0.227064	0.222014	rcc -0.20777134 0.62454545 -1.12475475 -0.189873 0.2270639 0.22201444 0.035 $Air Cylinder
	Titanium Cylinder
	Inner Coordinates			Outer Coordinates
Seed	x1	y1	z1	x2	y2	z2				Titanium Cylinder
1	0	0.377996	-1.24716	0	0.0122536	-1.30313	0	-0.365743	-0.0559665	rcc 0 0.37799631 -1.24716398 0 -0.36574273 -0.0559665 0.04 $Titanium Capsule
2	0	0.894764	-0.947469	0	0.59242	-1.16075	0	-0.302344	-0.21328	rcc 0 0.89476373 -0.94746877 0 -0.30234361 -0.21327996 0.04 $Titanium Capsule
3	0	-0.582726	-1.16565	0	-0.231642	-1.28244	0	0.351084	-0.11679	rcc 0 -0.58272616 -1.16564549 0 0.35108412 -0.11679015 0.04 $Titanium Capsule
4	0.397644	0.851609	-0.90274	0.207771	0.624545	-1.12475	-0.189873	-0.227064	-0.222014	rcc 0.39764386 0.85160935 -0.90274031 -0.189873 -0.2270639 -0.22201444 0.04 $Titanium Capsule
5	0.556274	0.53963	-1.04769	0.230423	0.452935	-1.20002	-0.325851	-0.0866959	-0.152331	rcc 0.55627419 0.5396304 -1.0476914 -0.325851 -0.0866959 -0.15233141 0.04 $Titanium Capsule
6	0.592282	0.308693	-1.11902	0.247049	0.279013	-1.24877	-0.345232	-0.0296804	-0.129744	rcc 0.59228159 0.30869302 -1.11902205 -0.345232 -0.02968035 -0.12974448 0.04 $Titanium Capsule
7	0.606067	0.0861408	-1.15046	0.258226	0.0693701	-1.27546	-0.347841	-0.0167707	-0.125002	rcc 0.6060672 0.08614083 -1.15046143 -0.347841 -0.01677072 -0.1250017 0.04 $Titanium Capsule
8	0.249182	-0.189549	-1.26502	0.595998	-0.215393	-1.13872	0.346816	-0.0258436	0.126297	rcc 0.24918232 -0.18954944 -1.2650211 0.346816 -0.02584363 0.12629747 0.04 $Titanium Capsule
9	0.231786	-0.424324	-1.21017	0.565458	-0.4928	-1.06569	0.333672	-0.0684751	0.14448	rcc 0.23178611 -0.42432445 -1.21017485 0.333672 -0.06847511 0.14448003 0.04 $Titanium Capsule
10	0.197744	-0.593219	-1.14337	0.485404	-0.736044	-0.959647	0.287659	-0.142825	0.18372	rcc 0.19774443 -0.593219 -1.14336677 0.287659 -0.14282487 0.18372013 0.04 $Titanium Capsule
11	-0.485404	-0.736044	-0.959647	-0.197744	-0.593219	-1.14337	0.287659	0.142825	-0.18372	rcc -0.48540389 -0.73604387 -0.95964664 0.287659 0.14282487 -0.18372013 0.04 $Titanium Capsule
12	-0.565458	-0.4928	-1.06569	-0.231786	-0.424324	-1.21017	0.333672	0.0684751	-0.14448	rcc -0.56545763 -0.49279956 -1.06569482 0.333672 0.06847511 -0.14448003 0.04 $Titanium Capsule
13	-0.595998	-0.215393	-1.13872	-0.249182	-0.189549	-1.26502	0.346816	0.0258436	-0.126297	rcc -0.59599791 -0.21539307 -1.13872363 0.346816 0.02584363 -0.12629747 0.04 $Titanium Capsule
14	-0.258226	0.0693701	-1.27546	-0.606067	0.0861408	-1.15046	-0.347841	0.0167707	0.125002	rcc -0.25822626 0.06937011 -1.27546313 -0.347841 0.01677072 0.1250017 0.04 $Titanium Capsule
15	-0.247049	0.279013	-1.24877	-0.592282	0.308693	-1.11902	-0.345232	0.0296804	0.129744	rcc -0.24704913 0.27901267 -1.24876653 -0.345232 0.02968035 0.12974448 0.04 $Titanium Capsule
16	-0.230423	0.452935	-1.20002	-0.556274	0.53963	-1.04769	-0.325851	0.0866959	0.152331	rcc -0.23042306 0.4529345 -1.20002281 -0.325851 0.0866959 0.15233141 0.04 $Titanium Capsule
17	-0.207771	0.624545	-1.12475	-0.397644	0.851609	-0.90274	-0.189873	0.227064	0.222014	rcc -0.20777134 0.62454545 -1.12475475 -0.189873 0.2270639 0.22201444 0.04 $Titanium Capsule
	Seed Cylinder
	Inner Coordinates			Outer Coordinates
Seed	x1	y1	z1	x2	y2	z2
1							0	0	0	rcc 0 0 0 0.0401 $Seed Cylinder
2							0	0	0	rcc 0 0 0 0.0401 $Seed Cylinder
3							0	0	0	rcc 0 0 0 0.0401 $Seed Cylinder
4							0	0	0	rcc 0 0 0 0.0401 $Seed Cylinder
5							0	0	0	rcc 0 0 0 0.0401 $Seed Cylinder
6							0	0	0	rcc 0 0 0 0.0401 $Seed Cylinder
7							0	0	0	rcc 0 0 0 0.0401 $Seed Cylinder
8							0	0	0	rcc 0 0 0 0.0401 $Seed Cylinder
9							0	0	0	rcc 0 0 0 0.0401 $Seed Cylinder
10							0	0	0	rcc 0 0 0 0.0401 $Seed Cylinder
11							0	0	0	rcc 0 0 0 0.0401 $Seed Cylinder
12							0	0	0	rcc 0 0 0 0.0401 $Seed Cylinder
13							0	0	0	rcc 0 0 0 0.0401 $Seed Cylinder
14							0	0	0	rcc 0 0 0 0.0401 $Seed Cylinder
15							0	0	0	rcc 0 0 0 0.0401 $Seed Cylinder
16							0	0	0	rcc 0 0 0 0.0401 $Seed Cylinder
17							0	0	0	rcc 0 0 0 0.0401 $Seed Cylinder
	Outside cap welds
	Inner Coordinates			Outer Coordinates
Seed	x1	y1	z1	x2	y2	z2	Seed	Outside cap welds			Outside cap welds
1	0	0.377996	-1.24716	0	0.0122536	-1.30313	1	sph 0 0.37799631 -1.24716398 0.04 $Outside Cap			sph 0 0.01225358 -1.30313048 0.04 $Outside Cap
2	0	0.894764	-0.947469	0	0.59242	-1.16075	2	sph 0 0.89476373 -0.94746877 0.04 $Outside Cap			sph 0 0.59242012 -1.16074873 0.04 $Outside Cap
3	0	-0.582726	-1.16565	0	-0.231642	-1.28244	3	sph 0 -0.58272616 -1.16564549 0.04 $Outside Cap			sph 0 -0.23164204 -1.28243564 0.04 $Outside Cap
4	0.397644	0.851609	-0.90274	0.207771	0.624545	-1.12475	4	sph 0.39764386 0.85160935 -0.90274031 0.04 $Outside Cap			sph 0.20777134 0.62454545 -1.12475475 0.04 $Outside Cap
5	0.556274	0.53963	-1.04769	0.230423	0.452935	-1.20002	5	sph 0.55627419 0.5396304 -1.0476914 0.04 $Outside Cap			sph 0.23042306 0.4529345 -1.20002281 0.04 $Outside Cap
6	0.592282	0.308693	-1.11902	0.247049	0.279013	-1.24877	6	sph 0.59228159 0.30869302 -1.11902205 0.04 $Outside Cap			sph 0.24704913 0.27901267 -1.24876653 0.04 $Outside Cap
7	0.606067	0.0861408	-1.15046	0.258226	0.0693701	-1.27546	7	sph 0.6060672 0.08614083 -1.15046143 0.04 $Outside Cap			sph 0.25822626 0.06937011 -1.27546313 0.04 $Outside Cap
8	0.249182	-0.189549	-1.26502	0.595998	-0.215393	-1.13872	8	sph 0.24918232 -0.18954944 -1.2650211 0.04 $Outside Cap			sph 0.59599791 -0.21539307 -1.13872363 0.04 $Outside Cap
9	0.231786	-0.424324	-1.21017	0.565458	-0.4928	-1.06569	9	sph 0.23178611 -0.42432445 -1.21017485 0.04 $Outside Cap			sph 0.56545763 -0.49279956 -1.06569482 0.04 $Outside Cap
10	0.197744	-0.593219	-1.14337	0.485404	-0.736044	-0.959647	10	sph 0.19774443 -0.593219 -1.14336677 0.04 $Outside Cap			sph 0.48540389 -0.73604387 -0.95964664 0.04 $Outside Cap
11	-0.485404	-0.736044	-0.959647	-0.197744	-0.593219	-1.14337	11	sph -0.48540389 -0.73604387 -0.95964664 0.04 $Outside Cap			sph -0.19774443 -0.593219 -1.14336677 0.04 $Outside Cap
12	-0.565458	-0.4928	-1.06569	-0.231786	-0.424324	-1.21017	12	sph -0.56545763 -0.49279956 -1.06569482 0.04 $Outside Cap			sph -0.23178611 -0.42432445 -1.21017485 0.04 $Outside Cap
13	-0.595998	-0.215393	-1.13872	-0.249182	-0.189549	-1.26502	13	sph -0.59599791 -0.21539307 -1.13872363 0.04 $Outside Cap			sph -0.24918232 -0.18954944 -1.2650211 0.04 $Outside Cap
14	-0.258226	0.0693701	-1.27546	-0.606067	0.0861408	-1.15046	14	sph -0.25822626 0.06937011 -1.27546313 0.04 $Outside Cap			sph -0.6060672 0.08614083 -1.15046143 0.04 $Outside Cap
15	-0.247049	0.279013	-1.24877	-0.592282	0.308693	-1.11902	15	sph -0.24704913 0.27901267 -1.24876653 0.04 $Outside Cap			sph -0.59228159 0.30869302 -1.11902205 0.04 $Outside Cap
16	-0.230423	0.452935	-1.20002	-0.556274	0.53963	-1.04769	16	sph -0.23042306 0.4529345 -1.20002281 0.04 $Outside Cap			sph -0.55627419 0.5396304 -1.0476914 0.04 $Outside Cap
17	-0.207771	0.624545	-1.12475	-0.397644	0.851609	-0.90274	17	sph -0.20777134 0.62454545 -1.12475475 0.04 $Outside Cap			sph -0.39764386 0.85160935 -0.90274031 0.04 $Outside Cap
	Inside Cap Welds
	Inner Coordinates			Outer Coordinates
Seed	x1	y1	z1	x2	y2	z2	Seed	Inside Cap Welds			Inside Cap Welds
1	0	0.375525	-1.24754	0	0.0147248	-1.30275	1	sph 0 0.37552508 -1.24754213 0.0350 $Inside Cap			sph 0 0.01472481 -1.30275233 0.0350 $Inside Cap
2	0	0.892721	-0.94891	0	0.594463	-1.15931	2	sph 0 0.89272087 -0.94890985 0.0350 $Inside Cap			sph 0 0.59446298 -1.15930765 0.0350 $Inside Cap
3	0	-0.580354	-1.16643	0	-0.234014	-1.28165	3	sph 0 -0.58035397 -1.16643462 0.0350 $Inside Cap			sph 0 -0.23401423 -1.28164652 0.0350 $Inside Cap
4	0.396361	0.850075	-0.90424	0.209054	0.62608	-1.12325	4	sph 0.39636094 0.85007513 -0.90424041 0.0350 $Inside Cap			sph 0.20905427 0.62607966 -1.12325466 0.0350 $Inside Cap
5	0.554072	0.539045	-1.04872	0.232625	0.45352	-1.19899	5	sph 0.55407249 0.53904461 -1.04872066 0.0350 $Inside Cap			sph 0.23262475 0.45352029 -1.19899355 0.0350 $Inside Cap
6	0.589949	0.308492	-1.1199	0.249382	0.279213	-1.24789	6	sph 0.58994893 0.30849248 -1.1198987 0.0350 $Inside Cap			sph 0.24938179 0.27921322 -1.24788988 0.0350 $Inside Cap
7	0.603717	0.0860275	-1.15131	0.260577	0.0694834	-1.27462	7	sph 0.60371692 0.08602751 -1.15130604 0.0350 $Inside Cap			sph 0.26057653 0.06948343 -1.27461852 0.0350 $Inside Cap
8	0.251526	-0.189724	-1.26417	0.593655	-0.215218	-1.13958	8	sph 0.25152566 -0.18972406 -1.26416774 0.0350 $Inside Cap			sph 0.59365456 -0.21521845 -1.139577 0.0350 $Inside Cap
9	0.234041	-0.424787	-1.2092	0.563203	-0.492337	-1.06667	9	sph 0.23404065 -0.42478712 -1.20919863 0.0350 $Inside Cap			sph 0.56320309 -0.49233689 -1.06667104 0.0350 $Inside Cap
10	0.199688	-0.594184	-1.14213	0.48346	-0.735079	-0.960888	10	sph 0.19968807 -0.59418403 -1.14212542 0.0350 $Inside Cap			sph 0.48346025 -0.73507884 -0.96088799 0.0350 $Inside Cap
11	-0.48346	-0.735079	-0.960888	-0.199688	-0.594184	-1.14213	11	sph -0.48346025 -0.73507884 -0.96088799 0.0350 $Inside Cap			sph -0.19968807 -0.59418403 -1.14212542 0.0350 $Inside Cap
12	-0.563203	-0.492337	-1.06667	-0.234041	-0.424787	-1.2092	12	sph -0.56320309 -0.49233689 -1.06667104 0.0350 $Inside Cap			sph -0.23404065 -0.42478712 -1.20919863 0.0350 $Inside Cap
13	-0.593655	-0.215218	-1.13958	-0.251526	-0.189724	-1.26417	13	sph -0.59365456 -0.21521845 -1.139577 0.0350 $Inside Cap			sph -0.25152566 -0.18972406 -1.26416774 0.0350 $Inside Cap
14	-0.260577	0.0694834	-1.27462	-0.603717	0.0860275	-1.15131	14	sph -0.26057653 0.06948343 -1.27461852 0.0350 $Inside Cap			sph -0.60371692 0.08602751 -1.15130604 0.0350 $Inside Cap
15	-0.249382	0.279213	-1.24789	-0.589949	0.308492	-1.1199	15	sph -0.24938179 0.27921322 -1.24788988 0.0350 $Inside Cap			sph -0.58994893 0.30849248 -1.1198987 0.0350 $Inside Cap
16	-0.232625	0.45352	-1.19899	-0.554072	0.539045	-1.04872	16	sph -0.23262475 0.45352029 -1.19899355 0.0350 $Inside Cap			sph -0.55407249 0.53904461 -1.04872066 0.0350 $Inside Cap
17	-0.209054	0.62608	-1.12325	-0.396361	0.850075	-0.90424	17	sph -0.20905427 0.62607966 -1.12325466 0.0350 $Inside Cap			sph -0.39636094 0.85007513 -0.90424041 0.0350 $Inside Cap
	Center			Seed End			AXS Vector
	x1	y1	z1	x2	y2	z2	Hx	Hy	Hz		Seed	SDEF
	0	0.195125	-1.27515	0	-0.0272862	-1.30918	0	-0.222411	-0.0340337		1	sdef erg=d1 cel=15 pos=0 0.19512495 -1.27514723 rad=d2 ext=d3 axs=0 -0.22241113 -0.03403368 eff=0.0001 par=2
	0	0.743592	-1.05411	0	0.559734	-1.18381	0	-0.183858	-0.129697		2	sdef erg=d1 cel=15 pos=0 0.74359192 -1.05410875 rad=d2 ext=d3 axs=0 -0.1838576 -0.12969727 eff=0.0001 par=2
	0	-0.407184	-1.22404	0	-0.193687	-1.29506	0	0.213497	-0.071021		3	sdef erg=d1 cel=15 pos=0 -0.4071841 -1.22404057 rad=d2 ext=d3 axs=0 0.2134971 -0.07102103 eff=0.0001 par=2
	0.302708	0.738077	-1.01375	0.187245	0.599998	-1.14876	-0.115463	-0.138079	-0.135009		4	sdef erg=d1 cel=15 pos=0.3027076 0.7380774 -1.01374753 rad=d2 ext=d3 axs=-0.11546302 -0.1380794 -0.13500878 eff=0.0001 par=2
	0.393349	0.496282	-1.12386	0.195196	0.443562	-1.21649	-0.198153	-0.0527205	-0.092634		5	sdef erg=d1 cel=15 pos=0.39334862 0.49628245 -1.1238571 rad=d2 ext=d3 axs=-0.19815271 -0.05272047 -0.09263397 eff=0.0001 par=2
	0.419665	0.293853	-1.18389	0.209727	0.275804	-1.26279	-0.209939	-0.0180489	-0.0788987		6	sdef erg=d1 cel=15 pos=0.41966536 0.29385285 -1.18389429 rad=d2 ext=d3 axs=-0.20993865 -0.01804886 -0.07889867 eff=0.0001 par=2
	0.432147	0.0777555	-1.21296	0.220622	0.0675571	-1.28898	-0.211525	-0.0101984	-0.0760145		7	sdef erg=d1 cel=15 pos=0.43214673 0.07775547 -1.21296228 rad=d2 ext=d3 axs=-0.2115249 -0.01019841 -0.07601454 eff=0.0001 par=2
	0.42259	-0.202471	-1.20187	0.633491	-0.218187	-1.12507	0.210901	-0.0157157	0.0768025		8	sdef erg=d1 cel=15 pos=0.42259011 -0.20247126 -1.20187237 rad=d2 ext=d3 axs=0.21090138 -0.01571572 0.07680252 eff=0.0001 par=2
	0.398622	-0.458562	-1.13793	0.60153	-0.500202	-1.05008	0.202908	-0.0416403	0.0878595		9	sdef erg=d1 cel=15 pos=0.39862187 -0.45856201 -1.13793484 rad=d2 ext=d3 axs=0.20290836 -0.04164027 0.08785948 eff=0.0001 par=2
	0.341574	-0.664631	-1.05151	0.516502	-0.751484	-0.939785	0.174928	-0.086853	0.111722		10	sdef erg=d1 cel=15 pos=0.34157416 -0.66463143 -1.05150671 rad=d2 ext=d3 axs=0.17492806 -0.08685297 0.1117217 eff=0.0001 par=2
	-0.341574	-0.664631	-1.05151	-0.166646	-0.577778	-1.16323	0.174928	0.086853	-0.111722		11	sdef erg=d1 cel=15 pos=-0.34157416 -0.66463143 -1.05150671 rad=d2 ext=d3 axs=0.17492806 0.08685296 -0.11172169 eff=0.0001 par=2
	-0.398622	-0.458562	-1.13793	-0.195714	-0.416922	-1.22579	0.202908	0.0416403	-0.0878595		12	sdef erg=d1 cel=15 pos=-0.39862187 -0.45856201 -1.13793484 rad=d2 ext=d3 axs=0.20290835 0.04164028 -0.08785947 eff=0.0001 par=2
	-0.42259	-0.202471	-1.20187	-0.211689	-0.186756	-1.27867	0.210901	0.0157157	-0.0768025		13	sdef erg=d1 cel=15 pos=-0.42259011 -0.20247126 -1.20187237 rad=d2 ext=d3 axs=0.21090137 0.01571572 -0.07680251 eff=0.0001 par=2
	-0.432147	0.0777555	-1.21296	-0.643672	0.0879539	-1.13695	-0.211525	0.0101984	0.0760145		14	sdef erg=d1 cel=15 pos=-0.43214673 0.07775547 -1.21296228 rad=d2 ext=d3 axs=-0.21152489 0.01019841 0.07601454 eff=0.0001 par=2
	-0.419665	0.293853	-1.18389	-0.629604	0.311902	-1.105	-0.209939	0.0180489	0.0788987		15	sdef erg=d1 cel=15 pos=-0.41966536 0.29385285 -1.18389429 rad=d2 ext=d3 axs=-0.20993865 0.01804886 0.07889867 eff=0.0001 par=2
	-0.393349	0.496282	-1.12386	-0.591501	0.549003	-1.03122	-0.198153	0.0527205	0.092634		16	sdef erg=d1 cel=15 pos=-0.39334862 0.49628245 -1.1238571 rad=d2 ext=d3 axs=-0.19815272 0.05272047 0.09263397 eff=0.0001 par=2
	-0.302708	0.738077	-1.01375	-0.418171	0.876157	-0.878739	-0.115463	0.138079	0.135009		17	sdef erg=d1 cel=15 pos=-0.3027076 0.7380774 -1.01374753 rad=d2 ext=d3 axs=-0.11546302 0.1380794 0.13500878 eff=0.0001 par=2

## Sheet: Slots
Slot Backs													Slot Coordinates
0.04	0.42853	-1.27991	-0.04	0.42853	-1.27991	-0.04	-0.0261767	-1.34949	0.04	-0.0261767	-1.34949	1	arb 0.04 0.42853048 -1.27990688 -0.04 0.42853048 -1.27990688 -0.04 -0.0261767 -1.34948686 0.04 -0.0261767 -1.34948686 0.07 0.43686278 -1.16908123 -0.07 0.43686278 -1.16908123 -0.07 -0.0672691 -1.24622424 0.07 -0.0672691 -1.24622424 1234 5678 1265 4378 1485 2376
0.04	0.954598	-0.954223	-0.04	0.954598	-0.954223	-0.04	0.578712	-1.21938	0.04	0.578712	-1.21938	2	arb 0.04 0.95459831 -0.95422328 -0.04 0.95459831 -0.95422328 -0.04 0.57871165 -1.21938215 0.04 0.57871165 -1.21938215 0.07 0.912605 -0.85132374 -0.07 0.912605 -0.85132374 -0.07 0.4958611 -1.14530423 0.07 0.4958611 -1.14530423 1234 5678 1265 4378 1485 2376
-0.04	-0.638055	-1.18941	0.04	-0.638055	-1.18941	0.04	-0.201572	-1.3346	-0.04	-0.201572	-1.3346	3	arb -0.04 -0.6380547 -1.18940582 0.04 -0.6380547 -1.18940582 0.04 -0.20157174 -1.33460437 -0.04 -0.20157174 -1.33460437 -0.07 -0.62759493 -1.07876068 0.07 -0.62759493 -1.07876068 0.07 -0.14366816 -1.23974169 -0.07 -0.14366816 -1.23974169 1234 5678 1265 4378 1485 2376
0.463149	0.880354	-0.913165	0.397102	0.923881	-0.901196	0.161044	0.641585	-1.17721	0.227091	0.598058	-1.18918	4	arb 0.46314862 0.88035398 -0.91316495 0.39710171 0.92388052 -0.90119643 0.16104399 0.64158486 -1.17721438 0.2270909 0.59805831 -1.1891829 0.47533419 0.81741467 -0.81755163 0.3597521 0.89358613 -0.79660671 0.09803593 0.58060615 -1.10262661 0.21361802 0.50443469 -1.12357153 1234 5678 1265 4378 1485 2376
0.622606	0.529855	-1.07472	0.593604	0.601279	-1.05333	0.188491	0.493495	-1.24271	0.217494	0.422071	-1.2641	5	arb 0.62260585 0.52985512 -1.07471648 0.59360362 0.601279 -1.05332725 0.1884914 0.49349492 -1.24271226 0.21749363 0.42207104 -1.26410148 0.62247842 0.46726782 -0.97810092 0.57172452 0.59225962 -0.94066977 0.12257836 0.47275988 -1.1506401 0.17333226 0.34776808 -1.18807125 1234 5678 1265 4378 1485 2376
0.653425	0.282601	-1.14742	0.641146	0.360233	-1.1325	0.211938	0.323333	-1.29381	0.224218	0.245701	-1.30872	6	arb 0.65342548 0.28260089 -1.14741966 0.64114562 0.36023283 -1.13250369 0.2119377 0.32333294 -1.29380764 0.22421757 0.24570099 -1.30872362 0.64612752 0.23082642 -1.04486286 0.62463775 0.36668233 -1.01875991 0.1487768 0.32577157 -1.1975969 0.17026657 0.18991567 -1.22369985 1234 5678 1265 4378 1485 2376
0.664295	0.0507061	-1.17454	0.659256	0.130478	-1.17122	0.226805	0.109628	-1.32663	0.231844	0.029856	-1.32995	7	arb 0.66429487 0.05070607 -1.17453873 0.65925619 0.13047824 -1.17122018 0.22680529 0.10962816 -1.32662769 0.23184397 0.02985599 -1.32994624 0.65340994 0.01539736 -1.0655132 0.64459224 0.15499866 -1.05970574 0.16513581 0.13188226 -1.23200537 0.17395351 -0.00771903 -1.23781283 1234 5678 1265 4378 1485 2376
0.224855	-0.153281	-1.32263	0.215363	-0.232091	-1.31269	0.646539	-0.264221	-1.15567	0.656031	-0.185411	-1.16561	8	arb 0.22485508 -0.15328079 -1.32262814 0.21536289 -0.2320914 -1.312689 0.64653904 -0.26422132 -1.15567053 0.65603123 -0.18541071 -1.16560967 0.16950621 -0.10498387 -1.23399596 0.15289488 -0.24290244 -1.21660247 0.630938 -0.27852473 -1.04251677 0.64754933 -0.14060617 -1.05991027 1234 5678 1265 4378 1485 2376
0.21565	-0.393572	-1.27358	0.191486	-0.466866	-1.25251	0.60632	-0.551997	-1.07288	0.630485	-0.478703	-1.09395	9	arb 0.21565049 -0.39357184 -1.2735761 0.1914855 -0.46686624 -1.25250518 0.60632036 -0.55199746 -1.07288137 0.63048535 -0.47870306 -1.09395229 0.16870408 -0.32296507 -1.19571422 0.12641535 -0.45123027 -1.15884011 0.58634095 -0.54561489 -0.95969197 0.62862969 -0.41734968 -0.99656608 1234 5678 1265 4378 1485 2376
0.196172	-0.565854	-1.21026	0.150534	-0.627071	-1.18639	0.508165	-0.804637	-0.957981	0.553803	-0.74342	-0.98185	10	arb 0.19617215 -0.56585421 -1.21025844 0.15053383 -0.62707067 -1.1863903 0.50816453 -0.80463674 -0.95798149 0.55380284 -0.74342027 -0.98184964 0.16517611 -0.47745423 -1.14335223 0.08530906 -0.58458304 -1.10158297 0.48181266 -0.78144976 -0.84834712 0.56167971 -0.67432095 -0.89011638 1234 5678 1265 4378 1485 2376
-0.553803	-0.74342	-0.98185	-0.508165	-0.804637	-0.957981	-0.150534	-0.627071	-1.18639	-0.196172	-0.565854	-1.21026	11	arb -0.55380284 -0.74342027 -0.98184964 -0.50816453 -0.80463674 -0.95798149 -0.15053383 -0.62707067 -1.1863903 -0.19617215 -0.56585421 -1.21025844 -0.56167971 -0.67432095 -0.89011638 -0.48181266 -0.78144976 -0.84834712 -0.08530906 -0.58458304 -1.10158297 -0.16517611 -0.47745423 -1.14335223 1234 5678 1265 4378 1485 2376
-0.630485	-0.478703	-1.09395	-0.60632	-0.551997	-1.07288	-0.191486	-0.466866	-1.25251	-0.21565	-0.393572	-1.27358	12	arb -0.63048535 -0.47870306 -1.09395229 -0.60632036 -0.55199746 -1.07288137 -0.1914855 -0.46686624 -1.25250518 -0.21565049 -0.39357184 -1.2735761 -0.62862969 -0.41734968 -0.99656608 -0.58634095 -0.54561489 -0.95969197 -0.12641535 -0.45123027 -1.15884011 -0.16870408 -0.32296507 -1.19571422 1234 5678 1265 4378 1485 2376
-0.656031	-0.185411	-1.16561	-0.646539	-0.264221	-1.15567	-0.215363	-0.232091	-1.31269	-0.224855	-0.153281	-1.32263	13	arb -0.65603123 -0.18541071 -1.16560967 -0.64653904 -0.26422132 -1.15567053 -0.21536289 -0.2320914 -1.312689 -0.22485508 -0.15328079 -1.32262814 -0.64754933 -0.14060617 -1.05991027 -0.630938 -0.27852473 -1.04251677 -0.15289488 -0.24290244 -1.21660247 -0.16950621 -0.10498387 -1.23399596 1234 5678 1265 4378 1485 2376
-0.231844	0.029856	-1.32995	-0.226805	0.109628	-1.32663	-0.659256	0.130478	-1.17122	-0.664295	0.0507061	-1.17454	14	arb -0.23184397 0.02985599 -1.32994624 -0.22680529 0.10962816 -1.32662769 -0.65925619 0.13047824 -1.17122018 -0.66429487 0.05070607 -1.17453873 -0.17395351 -0.00771903 -1.23781283 -0.16513581 0.13188226 -1.23200537 -0.64459224 0.15499866 -1.05970574 -0.65340994 0.01539736 -1.0655132 1234 5678 1265 4378 1485 2376
-0.224218	0.245701	-1.30872	-0.211938	0.323333	-1.29381	-0.641146	0.360233	-1.1325	-0.653425	0.282601	-1.14742	15	arb -0.22421757 0.24570099 -1.30872362 -0.2119377 0.32333294 -1.29380764 -0.64114562 0.36023283 -1.13250369 -0.65342548 0.28260089 -1.14741966 -0.17026657 0.18991567 -1.22369985 -0.1487768 0.32577157 -1.1975969 -0.62463775 0.36668233 -1.01875991 -0.64612752 0.23082642 -1.04486286 1234 5678 1265 4378 1485 2376
-0.217494	0.422071	-1.2641	-0.188491	0.493495	-1.24271	-0.593604	0.601279	-1.05333	-0.622606	0.529855	-1.07472	16	arb -0.21749363 0.42207104 -1.26410148 -0.1884914 0.49349492 -1.24271226 -0.59360362 0.601279 -1.05332725 -0.62260585 0.52985512 -1.07471648 -0.17333226 0.34776808 -1.18807125 -0.12257836 0.47275988 -1.1506401 -0.57172452 0.59225962 -0.94066977 -0.62247842 0.46726782 -0.97810092 1234 5678 1265 4378 1485 2376
-0.227091	0.598058	-1.18918	-0.161044	0.641585	-1.17721	-0.397102	0.923881	-0.901196	-0.463149	0.880354	-0.913165	17	arb -0.2270909 0.59805831 -1.1891829 -0.16104399 0.64158486 -1.17721438 -0.39710171 0.92388052 -0.90119643 -0.46314862 0.88035398 -0.91316495 -0.21361802 0.50443469 -1.12357153 -0.09803593 0.58060615 -1.10262661 -0.3597521 0.89358613 -0.79660671 -0.47533419 0.81741467 -0.81755163 1234 5678 1265 4378 1485 2376
Slot Fronts
0.07	0.436863	-1.16908	-0.07	0.436863	-1.16908	-0.07	-0.0672691	-1.24622	0.07	-0.0672691	-1.24622
0.07	0.912605	-0.851324	-0.07	0.912605	-0.851324	-0.07	0.495861	-1.1453	0.07	0.495861	-1.1453
-0.07	-0.627595	-1.07876	0.07	-0.627595	-1.07876	0.07	-0.143668	-1.23974	-0.07	-0.143668	-1.23974
0.475334	0.817415	-0.817552	0.359752	0.893586	-0.796607	0.0980359	0.580606	-1.10263	0.213618	0.504435	-1.12357
0.622478	0.467268	-0.978101	0.571725	0.59226	-0.94067	0.122578	0.47276	-1.15064	0.173332	0.347768	-1.18807
0.646128	0.230826	-1.04486	0.624638	0.366682	-1.01876	0.148777	0.325772	-1.1976	0.170267	0.189916	-1.2237
0.65341	0.0153974	-1.06551	0.644592	0.154999	-1.05971	0.165136	0.131882	-1.23201	0.173954	-0.00771903	-1.23781
0.169506	-0.104984	-1.234	0.152895	-0.242902	-1.2166	0.630938	-0.278525	-1.04252	0.647549	-0.140606	-1.05991
0.168704	-0.322965	-1.19571	0.126415	-0.45123	-1.15884	0.586341	-0.545615	-0.959692	0.62863	-0.41735	-0.996566
0.165176	-0.477454	-1.14335	0.0853091	-0.584583	-1.10158	0.481813	-0.78145	-0.848347	0.56168	-0.674321	-0.890116
-0.56168	-0.674321	-0.890116	-0.481813	-0.78145	-0.848347	-0.0853091	-0.584583	-1.10158	-0.165176	-0.477454	-1.14335
-0.62863	-0.41735	-0.996566	-0.586341	-0.545615	-0.959692	-0.126415	-0.45123	-1.15884	-0.168704	-0.322965	-1.19571
-0.647549	-0.140606	-1.05991	-0.630938	-0.278525	-1.04252	-0.152895	-0.242902	-1.2166	-0.169506	-0.104984	-1.234
-0.173954	-0.00771903	-1.23781	-0.165136	0.131882	-1.23201	-0.644592	0.154999	-1.05971	-0.65341	0.0153974	-1.06551
-0.170267	0.189916	-1.2237	-0.148777	0.325772	-1.1976	-0.624638	0.366682	-1.01876	-0.646128	0.230826	-1.04486
-0.173332	0.347768	-1.18807	-0.122578	0.47276	-1.15064	-0.571725	0.59226	-0.94067	-0.622478	0.467268	-0.978101
-0.213618	0.504435	-1.12357	-0.0980359	0.580606	-1.10263	-0.359752	0.893586	-0.796607	-0.475334	0.817415	-0.817552

[truncated: 6 more sheets: Slot Face1, Slot Face2, Slot Back1, Slot Back2, Slot Checks, Fig 2]
